# Supplementary material for: Impaired immune function in Gulf War Illness
Source: BMC Med Genomics. 2009 Mar 5;2:12. doi: 10.1186/1755-8794-2-12 (PMC2657162; doi:10.1186/1755-8794-2-12)
Supplement: Additional file 1 — Primers and probes sequences used for gene expression validation by real-time PCR. When available primer/probe sequences were used from the RTPrimerDB [19]. Italicized probes were designed using Primer Express software (v2.0). Where ever possible assays were used that crossed splice junctions. Probes were 5' labeled with 6-carboxyfluorescein (FAM) and 3' labeled with MGB non-fluorescent quencher. [file 1755-8794-2-12-S1.xls]

## Sheet: Primers for validation
	Gene	Forward primer sequences	Reverse primer sequences	Probe sequence	RTPrimerDB ID	Amplicon length (bp)	Efficiency
		(5' to 3')	(5' to 3')	(5' to 3')			(E)
	PRF1	TCTGTGGCCGGCTCACA	ACTGGTCCTGGTGGGTCTTCT	CACAGGCAGCCAACTTTGCAGCC		64	1.92
	KLRD1	GTGAACAGAAAACTTGGAACGAAA	AGGCGGTGTGCTCCTCACT	TGCTTCTCAGAAATCCAGCCTGCTTCA	3120	153	1.9
	FASLG	AAAGTGGCCCATTTAACAGGC	AAAGCAGGACAATTCCATAGGTG	TCCAACTCAAGGTCCATGCCTCTGG	2727	82	1.98
	GZMB	GCGAATCTGACTTACGCCATTA	CCAGAGTCCCCCTTAAAGGAA	CCCACGCACAACTCAATGGTACTGTCG	3797	89	2
	ZBTB16	CCGAGATCCTGGAGATCGAGTA	CTCCGTGTCATTGTCGTCTGA	CTGGAGGAACAGTGCCTGAAGATGCTG	686	86	1.97
	PIK3CA	CCTGATCTTCCTCGTGCTGCTC	ATGCCAATGGACAGTGTTCCTCTT	TTCCATTTGCTCTGTTAAAGGCCGAAAGG	2401	91	1.97
	KLRC4	CCTGAATAGAAGAATGCAGAAAGCA	CCAAGTTCTTCTTTCCTTACCAATG	TGGCCATTGTCCTGAGGAGTGGATTACA		115	1.97
	KLRK1	TGCATGCAAAGGACTGTGTAAAG	GCAGTGTTACCGCTGGTGTAATC	TGATCAACCATCTCAATAAAAGCCAGGAACA	682	85	1.92
	MYC	ACCACCAGCAGCGACTCTGA	TCCAGCAGAAGGTGATCCAGACT	ACCTTTTGCCAGGAGCCTGCCTCT	3234	117	2
	NCAM1	CCGTGATTGTGTGTGATGTG	TGTTGGACAGGACTATGAATCG	TCAGCTCCCTCCCACCAACCATCA		111	2.1
	PTGDR	CCTGGAGGAGCTGGATCA	GCTCCATAGTAAGCGCGATAAA	ACCGTGCTCTTCACTATGTGTTCTCTGCC		111	1.96
	GAPDH	AACCTGCCAAATATGATGACATCA	GCCCAGGATGCCCTTGA	AGCAGGCGTCGGAGGGCCC		67	1.88
	PGK1	CAAGAAGTATGCTGAGGCTGTCA	CAAATACCCCCACAGGACCAT	TCGGGCTAAGCAGATTGTGTGG		68	1.93
