# Supplementary material for: Impaired immune function in Gulf War Illness
Source: BMC Med Genomics. 2009 Mar 5;2:12. doi: 10.1186/1755-8794-2-12 (PMC2657162; doi:10.1186/1755-8794-2-12)
Supplement: Additional file 2 — Statistical analysis of laboratory measures by ANOVA for 2 (illness class) × 3 (time) repeated measures. All values are given as mean ± standard error of the mean. P-values in bold are significant at p < 0.05, those in italics are just above this cutoff. A double asterisk indicates significant differences between illness class at indicated time points (**). Significant time effects were determined for all measures (p < 0.001) except those marked with a hash (#). na – measures not taken. * Net concentrations in supernatants of PHA stimulated minus unstimulated blood cultures are expressed as pg/105 lymphocytes in the culture. * Net concentrations in supernatants of PHA stimulated minus unstimulated blood cultures are expressed as pg/105 lymphocytes in the culture. [file 1755-8794-2-12-S2.xls]

## Sheet: Immune measures
	Immune measure	Illness class	T0	T1	T2	Interaction
						(Time x Illness class)
						F value	p-value
	% NK	Con	9.98 ± 1.59	24.4 ± 3.02	na	1.41	0.2553
		GWI	7.98 ± 0.76	20.01 ± 2.7	na
	Cumulative NK (cells/µl)	Con	199.58 ± 33.45	902.64 ± 106.9	na	4.49	0.0524
		GWI	172.33 ± 21.71	731 ± 104.64	na
	NK cytotoxicity #	Con	16.86 ± 3.25**	22.08 ± 2.29**	na	0	0.9524
		GWI	7.94 ± 2.07	11.95 ± 2.38	na
	No. Lymphocytes (cells/µl)	Con	1711.59 ± 171.9	3160.41 ± 236.27	1940.86 ± 180.45	2.68	0.0988
		GWI	1818.44 ± 94.32	2830.78 ± 218.02	2013.22 ± 189.08
	CD19+ (cells/µl)	Con	258.09 ± 50.66	347.36 ± 60.56	267.40 ± 38.41	0.98	0.3967
		GWI	270.11 ± 34.23	368.22 ± 60.69	299.00 ± 39.95
	CD3+ (cells/µl)	Con	1271.64 ± 128.24	1978.36 ± 198.72	1399.00 ± 135.08	0.71	0.5069
		GWI	1389.89 ± 99.01	1968.56 ± 163.34	1452.00 ± 154.12
	CD3+ CD4+ (cells/µl)	Con	855.46 ± 109.21	1113.18 ± 118.62	927.80 ± 113.93	0.46	0.6414
		GWI	825.67 ± 62.38	1033.67 ± 89.55	883.89 ± 93.90
	CD3+ CD8+ (cells/µl)	Con	400.64 ± 66.13	834.82 ± 164.25	453.50 ± 78.11	0.4	0.679
		GWI	530.22 ± 53.62	869 ± 95.95	562.00 ± 76.19
	CD4/CD8 T-cell ratio	Con	2.58 ± 0.39	1.81 ± 0.31	2.65 ± 0.45	5.62	0.0076
		GWI	1.71 ± 0.22	1.33 ± 0.19	1.68 ± 0.16
	CD3- CD56+ (cells/µl)	Con	157.46 ± 25.62	740.73 ± 87.27	234.00 ± 40.90**	4.09	0.0367
		GWI	127 ± 13.64	554.22 ± 88.61	131.44 ± 11.20
	CD3- CD16 (cells/µl)	Con	165.46 ± 27.42	758.18 ± 88.65	237.40 ± 42.08**	3.35	0.0608
		GWI	115.44 ± 18.91	509.78 ± 107.82	130.89 ± 22.43
	CD3- CD16+ CD11a+ (cells/µl)	Con	149.36 ± 24.17	723.55 ± 82.09	224.40 ± 41.25**	3.48	0.0557
		GWI	99.78 ± 18.6	469.67 ± 106.94	117.56 ± 20.72
	Perforin molecules/NK and CD8+ cell	Con	4009.46 ± 515.33	6092.4 ± 777.5	4063.90 ± 579.32	1.51	0.1929
		GWI	4259.13 ± 581.92	4057.3 ± 673.11	3213.73 ± 391.27
	IL6-plasma (pg/ml) #	Con	6.53 ± 2.45	8.92 ± 3.84	5.91 ± 2.36	0.31	0.7366
		GWI	19.02 ± 6.45	19.7 ± 6.26	17.88 ± 6.10
	IL10-plasma (pg/ml) #	Con	9.73 ± 4.09	11.18 ± 5.39	4.85 ± 2.32	2.31	0.1294
		GWI	7.59 ± 5.83	7.54 ± 5.4	8.25 ± 6.87
	TNFa-plasma (pg/ml)	Con	4.13 ± 0.92	6.45 ± 1.8	2.35 ± 0.54	0.39	0.6846
		GWI	4.92 ± 1.26	5.06 ± 1.09	2.98 ± 0.70
	IL1a-PHA SN *#	Con	12.74 ± 4	21.49 ± 6.55	34.42 ± 11.57	1.57	0.238
		GWI	21.67 ± 4.63	19.22 ± 3.82	27.89 ± 7.06
	IL5-PHA SN *#	Con	8.6 ± 2.88**	8.9 ± 2.38**	14.80 ± 3.79**	4.08	0.0358
		GWI	115.7 ± 33	83.8 ± 32.02	119.40 ± 53.44
	IL6-PHA SN *#	Con	3828.7 ± 573.94	3391 ± 474.54	4266.40 ± 779.00	0.73	0.4947
		GWI	6144.2 ± 1437.03	8491.6 ± 3363.43	7440.10 ± 1675.22
	IL10-PHA SN *#	Con	417.4 ± 199.02	404.3 ± 154.96	401.70 ± 189.90	2.23	0.1375
		GWI	630.2 ± 114.93	414.6 ± 79.97	527.20 ± 122.95
	TNFa-PHA SN *#	Con	203.63 ± 66.78**	210.75 ± 77.45	209.88 ± 88.99	5.43	0.0169
		GWI	490 ± 92.41	317.6 ± 77.47	426.70 ± 74.31
	IFNγ-PHA SN *#	Con	68.45 ± 28.64**	78.15 ± 32.44**	66.52 ± 36.05**	0.02	0.9801
		GWI	194.22 ± 44.16	193.78 ± 33.7	203.11 ± 40.41
	Salivary cortisol (µg/dl)	Con	0.13 ± 0.03	0.16 ± 0.02	0.08 ± 0.03	4.15	0.0367
		GWI	0.24 ± 0.03	0.15 ± 0.03	0.16 ± 0.04
	* Net concentrations in supernatants of PHA stimulated minus unstimulated blood cultures are expressed as pg/105 lymphocytes in the culture.
