# Supplementary material for: Impaired immune function in Gulf War Illness
Source: BMC Med Genomics. 2009 Mar 5;2:12. doi: 10.1186/1755-8794-2-12 (PMC2657162; doi:10.1186/1755-8794-2-12)
Supplement: Additional file 3 — List of genes that correlated with the NK and B cell subsets in the QTA. The data provided represent the two gene lists derived from the correlation analysis of the gene expression normalized signal against the natural killer and B-cell numbers respectively. [file 1755-8794-2-12-S3.xls]

## Sheet: NK cell subset QTA gene list
Probe set	Gene Symbol	GB acc	UGCluster	David Gene Name	CD11a+ correlates	CD16+ correlates	CD56+ correlates	Biological association to NK cells	Referenced
1553176_at	SH2D1B	AF403479	Hs.350581	SH2 domain containing 1b	x	x	x	NK cell mediated cytotoxicity	KEGG Pathway
1553177_at	SH2D1B	BC022407	Hs.350581	SH2 domain containing 1b	x	x	x	NK cell mediated cytotoxicity	KEGG Pathway
1553681_a_at	PRF1	NM_005041	Hs.2200	Perforin 1 (pore forming protein)	x	x	x	NK cell mediated cytotoxicity	KEGG Pathway
1555486_a_at	FLJ14213	BC008922	Hs.19987	Hypothetical protein FLJ14213	x	x	x	NK cell transcriptional signature	PMID: 17442558
1555963_x_at	B3GNT7	CA503291	Hs.299329	UDP-glcnac:betagal beta-1,3-n-acetylglucosaminyltransferase 7			x	NK cell signature	PMID: 17623099
1557545_s_at	RNF165	BF529886	Hs.501114	Chromosome 18 open reading frame 23	x	x	x	NK cell transcriptional signature.	PMID: 17442558
1559067_a_at	LOC158402	AI199398	Hs.595538	Hypothetical protein LOC158402		x		NK cell transcriptional signature.	PMID: 17442558
200897_s_at	PALLD	NM_016081	Hs.151220	Palladin, cytoskeletal associated protein	x	x	x	Cytoskeletal protein required for organization of normal actin cytoskeleton. Roles in establishing cell morphology, motility, cell adhesion and cell-extracellular matrix interactions in a variety of cell types.
201162_at	IGFBP7	NM_001553	Hs.479808	Insulin-like growth factor binding protein 7		x	x	NAF
201163_s_at	IGFBP7	NM_001553	Hs.479808	Insulin-like growth factor binding protein 7	x	x	x	NAF
201218_at	CTBP2	N23018	Hs.501345	C-terminal binding protein 2	x	x	x	Previous correlation of mRNA levels with NK cell number.	PMID: 16014386
201220_x_at	CTBP2	NM_001329	Hs.501345	C-terminal binding protein 2	x	x	x	Previous correlation of mRNA levels with NK cell number.	PMID: 16014386
201393_s_at	IGF2R	NM_000876	Hs.487062	Insulin-like growth factor 2 receptor		x	x	NK cell transcriptional signature.	PMID: 17442558
202431_s_at	MYC	NM_002467	Hs.202453	V-myc myeLOCytomatosis viral oncogene homolog (avian)	x	x	x	c-myc induces an increase of natural killer (NK) sensitivity of the tumor cells	PMID: 1396976
202458_at	PRSS23	NM_007173	Hs.25338	Protease, serine, 23	x	x	x	Resting NK signature	PMID: 17442559
203088_at	FBLN5	NM_006329	Hs.332708	Fibulin 5			x	NAF = supress tumor growth
203221_at	TLE1	AI758763	Hs.197320	Transducin-like enhancer of split 1 (e(sp1) homolog, drosophila)		x	x	Co-repressor for transcriptional repression of TCR regulation.	PMID: 9751710
203562_at	FEZ1	NM_005103	Hs.224008	Fasciculation and elongation protein zeta 1 (Zygin I)		x	x	NK cell mediated cytotoxicity	KEGG Pathway
203921_at	CHST2	NM_004267	Hs.8786	Carbohydrate (n-acetylglucosamine-6-o) sulfotransferase 2	x	x	x	NK cell signature. Generation of L- and P selectin ligands. Trafficking to lymphoid organs.	PMID: 17623099
204006_s_at	FCGR3A /// FCGR3B	NM_000570	Hs.372679	Fc fragment of IgG, low affinity iiia, receptor (CD16a)	x			NK cell mediated cytotoxicity	KEGG Pathway
204007_at	FCGR3B	J04162		Fc fragment of IgG, low affinity iiib, receptor (CD16b)	x	x		NK cell mediated cytotoxicity	KEGG Pathway
204103_at	CCL4	NM_002984	Hs.75703	Chemokine (C-C motif) ligand 4		x		Chemokine that is a chemoattractant of NK cells	PMID: 16773571
204256_at	ELOVL6	NM_024090	Hs.412939	Elovl family member 6, elongation of long chain fatty acids	x	x	x	NAF
204417_at	GALC	NM_000153	Hs.513439	Galactosylceramidase	x	x		NK cell mediated cytotoxicity	KEGG Pathway
204529_s_at	TOX	AI961231	Hs.491805	Thymus high mobility group box protein tox	x	x	x	Development of CD4 T lineages requires nuclear factor TOX	PMID: 18195075
204735_at	PDE4A	NM_006202	Hs.89901	Phosphodiesterase 4a, camp-specific	x	x	x	NK cell transcriptional signature.	PMID: 17442558
204811_s_at	CACNA2D2	NM_006030	Hs.476273	Calcium channel, voltage-dependent, alpha 2/delta subunit 2			x	NAF = tumor supressor gene cluster
205171_at	PTPN4	NM_002830	Hs.469809	Protein tyrosine phosphatase, non-receptor type 4 (megakaryocyte)	x			NK cell transcriptional signature.	PMID: 17442558
205291_at	IL2RB	NM_000878	Hs.474787	Interleukin 2 receptor, beta	x	x	x	All NK cells express IL2R	PMID: 11698225; PMID: 17442558
205488_at	GZMA	NM_006144	Hs.90708	Granzyme A	x	x	x	Expressed by NK cells	PMID: 1551404
205495_s_at	GNLY	NM_006433	Hs.105806	Granulysin	x	x	x	NK cell transcriptional signature.	PMID: 17442558
205821_at	KLRK1	NM_007360	Hs.387787	Killer cell lectin-like receptor subfamily c, member 4	x	x		NK cell mediated cytotoxicity. Lectin-like receptor expressed on NK and other immune-related cells.	KEGG Pathway
205839_s_at	BZRAP1	NM_004758	Hs.112499	Benzodiazapine receptor (peripheral) associated protein 1	x	x	x	Previous correlation of mRNA levels with NK cell number.	PMID: 16014386
205883_at	ZBTB16	NM_006006	Hs.591945	Zinc finger and btb domain containing 16	x	x	x	NK cell transcriptional signature.	PMID: 17442558
205898_at	CX3CR1	U20350	Hs.78913	Chemokine (C-X3-C motif) receptor 1	x	x	x	CD16+ NK cells have high levels of expression of this chemokine receptor	PMID: 11698225
206267_s_at	MATK	NM_002378	Hs.631845	Megakaryocyte-associated tyrosine kinase	x	x	x	NK cell transcriptional signature.	PMID: 17442558
207224_s_at	SIGLEC7	NM_016543	Hs.699304	Sialic acid binding ig-like lectin 7			x	Inhibitory receptor expressed in natural killer cells	PMID: 10567377
207314_x_at	KIR3DL2	NM_006737		Killer cell immunoglobulin-like receptor			x	NK cell mediated cytotoxicity. Expressed on CD56- NK cells.	KEGG Pathway
207351_s_at	SH2D2A	NM_003975	Hs.103527	SH2 domain protein 2a		x	x	NK cell transcriptional signature. Adapter protein.	PMID: 17442558
207795_s_at	KLRD1	AB009597	Hs.562457	Killer cell lectin-like receptor subfamily d, member 1	x	x	x	NK cell mediated cytotoxicity. Lectin-like receptor expressed on NK and other immune-related cells.	KEGG Pathway
207796_x_at	KLRD1	NM_007334	Hs.562457	Killer cell lectin-like receptor subfamily d, member 1	x		x	NK cell mediated cytotoxicity. Lectin-like receptor expressed on NK and other immune-related cells.	KEGG Pathway
207840_at	CD160	NM_007053	Hs.488237	CD160 antigen			x	NK transcriptional signature	PMID: 17307798
209105_at	NCOA1	AI672428	Hs.699183	Nuclear receptor coactivator 1	x			NK cell transcriptional signature.	PMID: 17442558
209160_at	AKR1C3	AB018580	Hs.78183	Aldo-keto reductase family 1, member c3	x	x	x	Previous correlation of mRNA levels with NK cell number.	PMID: 16014386
209340_at	UAP1	S73498	Hs.492859	UDP-n-acteylglucosamine pyrophosphorylase 1	x	x		NAF
210031_at	CD247	J04132	Hs.156445	CD3z antigen, zeta polypeptide (TIT3 complex)			x	NK cell mediated cytotoxicity	KEGG Pathway
210164_at	GZMB	J03189	Hs.1051	Granzyme B	x	x	x	NK cell mediated cytotoxicity	KEGG Pathway
210606_x_at	KLRD1	U30610	Hs.562457	Killer cell lectin-like receptor subfamily d, member 1	x	x	x	NK cell mediated cytotoxicity. Lectin-like receptor expressed on NK and other immune-related cells.	KEGG Pathway
210835_s_at	CTBP2	AF222711	Hs.501345	C-terminal binding protein 2	x	x	x	Previous correlation of mRNA levels with NK cell number.	PMID: 16014386
210890_x_at	KIR2DL1 /// KIR2DL2	U24078	Hs.654605	Killer cell immunoglobulin-like receptor			x	NK cell mediated cytotoxicity. Expressed on CD56- NK cells.	KEGG Pathway
211397_x_at	Multiple Gene Symbols	L76669	Hs.645224	Killer cell immunoglobulin-like receptor			x	NK cell mediated cytotoxicity.	KEGG Pathway
211410_x_at	KIR2DL5A /// KIR2DL5B	AF217487	Hs.676464	Killer cell immunoglobulin-like receptor			x	NK cell mediated cytotoxicity. Expressed on CD56- NK cells.	KEGG Pathway
211583_x_at	NCR3	AF031136	Hs.509513	Natural cytotoxicity trIggering receptor 3			x	NK cell mediated cytotoxicity	PMID: 11244035
211597_s_at	HOPX	AB059408	Hs.654864	Homeodomain-only protein			x	Hop is a co-chaperone for Hsp70 and Hsp90, which have been implicated in the negative regulation of apoptosis. It has been shown to be cleaved by GZMB.	PMID: 17005566
211663_x_at	PTGDS	M61900	Hs.446429	Prostaglandin d2 synthase 21kda (brain)	x	x	x	NAF = tumorigenesis
211685_s_at	NCALD	AF251061	Hs.492427	Neurocalcin delta		x	x	NAF
211687_x_at	KIR3DL1	AF262973	Hs.645228	Killer cell immunoglobulin-like receptor	x	x	x	NK cell mediated cytotoxicity. Expressed on CD56- NK cells.	KEGG Pathway
211688_x_at	KIR3DL2	AF263617		Killer cell immunoglobulin-like receptor			x	NK cell mediated cytotoxicity. Expressed on CD56- NK cells.	KEGG Pathway
211748_x_at	PTGDS	BC005939	Hs.446429	Prostaglandin d2 synthase 21kda (brain)	x	x	x	NAF = tumorigenesis
212070_at	GPR56	AL554008	Hs.513633	G protein-coupled receptor 56	x	x	x	Previous correlation of mRNA levels with NK cell abundance.	PMID: 16014386
212187_x_at	PTGDS	NM_000954	Hs.446429	Prostaglandin d2 synthase 21kda (brain)	x	x	x	NAF = tumorigenesis
212843_at	NCAM1	AA126505	Hs.503878	Neural cell adhesion molecule 1	x	x	x	CD56 cell adhesion molecule	PMID: 1710251
212959_s_at	GNPTAB	AK001821	Hs.46850	Hypothetical protein dkfzp762b226	x	x		NK cell transcriptional signature.	PMID: 17442558
213069_at	HEG1	AI148659	Hs.477420	Heg homolog 1 (zebrafish)	x	x	x	Previous correlation of mRNA levels with NK cell number.	PMID: 16014386
213395_at	MLC1	AL022327	Hs.517729	Megalencephalic leukoencephalopathy with subcortical cysts 1	x	x	x	NK cell transcriptional signature.	PMID: 17442558
213830_at	TRA@	AW007751	Hs.74647	T cell receptor alpha locus	x	x	x	NK T-cell recognition of ligand, selection, and immune responses	PMID: 12671739
213915_at	NKG7	NM_005601	Hs.10306	Natural killer cell group 7 sequence			x	NK transcriptional signature	PMID: 17442558
214061_at	WDR67	AI017564	Hs.492716	Wd repeat domain 67	x	x		NAF
214183_s_at	TKTL1	X91817	Hs.102866	Transketolase-like 1	x	x	x	NK cell transcriptional signature.	PMID: 17442558
214470_at	KLRB1	NM_002258	Hs.169824	Killer cell lectin-like receptor subfamily b, member 1	x			Lectin-like receptor expressed on NK and other immune-related cells	PMID: 16492762
214617_at	PRF1	AI445650	Hs.2200	Perforin 1 (pore forming protein)	x	x	x	NK cell mediated cytotoxicity	KEGG Pathway
215894_at	PTGDR	AI460323	Hs.306831	Prostaglandin d2 receptor (dp)	x	x	x	NK cell transcriptional signature	PMID: 17442558
216191_s_at	TRA@ /// TRD@	X72501	Hs.74647	T cell receptor delta locus	x		x	NK T-cell recognition of ligand, selection, and immune responses	PMID: 12671739
216370_s_at	TKTL1	Z49258	Hs.102866	Transketolase-like 1			x	NK cell transcriptional signature.	PMID: 17442558
216907_x_at	KIR3DL2	X93596		Killer cell immunoglobulin-like receptor			x	NK cell mediated cytotoxicity. Expressed on CD56- NK cells.	KEGG Pathway
217143_s_at	TRA@ /// TRD@	X06557	Hs.74647	T cell receptor delta locus	x	x	x	NK T-cell recognition of ligand, selection, and immune responses	PMID: 12671739
218272_at	FLJ20699	NM_017931	Hs.435832	Hypothetical protein FLJ20699	x	x	x	NK cell transcriptional signature	PMID: 17442558
218568_at	AGK	NM_018238	Hs.699361	Multiple substrate lipid kinase	x	x		Previous correlation of mRNA levels with NK cell number.	PMID: 16014386
218638_s_at	SPON2	NM_012445	Hs.302963	Spondin 2, extracellular matrix protein	x	x	x	NK cell transcriptional signature. Previous correlation with mRNA levels and NK cell numbers.	PMID: 17442558
218927_s_at	CHST12	NM_018641	Hs.213088	Carbohydrate (chondroitin 4) sulfotransferase 12	x	x	x	NK cell signature	PMID: 17623099
219304_s_at	PDGFD	NM_025208	Hs.352298	Platelet derived growth factor d	x			PDGF significantly inhibits human NK cell activity	PMID: 3796638
219383_at	FLJ14213	NM_024841	Hs.19987	Hypothetical protein FLJ14213	x	x	x	NK cell transcriptional signature	PMID: 17442558
219521_at	B3GAT1	NM_018644	Hs.381050	Beta-1,3-glucuronyltransferase 1 (glucuronosyltransferase p)		x	x	glycosaminoglycan biosynthesis
219529_at	CLIC3	NM_004669	Hs.64746	Chloride intracellular channel 3			x	NK cell signature	PMID: 17623099
219821_s_at	GFOD1	NM_018988	Hs.484686	Glucose-fructose oxidoreductase domain containing 1	x	x	x	NK cell mediated cytotoxicity	KEGG Pathway
220112_at	ANKRD55	NM_024669	Hs.436214	FLJ11795 protein			x	NAF
220272_at	BNC2	NM_017637	Hs.656581	Basonuclin 2	x	x	x	NK cell signature	PMID: 17623099
220307_at	CD244	NM_016382	Hs.157872	CD244 natural killer cell receptor 2b4	x	x	x	NK cell mediated cytotoxicity	PMID: 17171759
220603_s_at	MCTP2	NM_018349	Hs.592017	Multiple c2 domains, transmembrane 2	x	x	x	NK cell transcriptional signature.	PMID: 17442558
220646_s_at	KLRF1	NM_016523	Hs.183125	Killer cell lectin-like receptor subfamily f, member 1	x	x	x	NK cell mediated cytotoxicity. Lectin-like receptor expressed on NK and other immune-related cells.	KEGG Pathway
220684_at	TBX21	NM_013351	Hs.272409	Transcription factor tblym			x	NK cell transcriptional signature. Transcription factor.	PMID: 17442558
223065_s_at	STARD3NL	BC003074	Hs.309753	STARD3 n-terminal like	x	x	x	NAF
223125_s_at	C1orf21	AL563236	Hs.497159	Chromosome 1 open reading frame 21			x	NK cell signature	PMID: 17623099
223464_at	OSBPL5	AL136918	Hs.436166	KIAA1534 protein	x	x	x	NK transcriptional signature	PMID: 17442558
223836_at	FGFBP2	AB021123	Hs.98785	KSP37 protein	x		x	NK cell transcriptional signature.	PMID: 17442558
223983_s_at	C19orf12	BC004957	Hs.529094	Chromosome 19 open reading frame 12	x	x		NAF
224964_s_at	GNG2	AK026424	Hs.705393	Guanine nucleotide binding protein (g protein), gamma 2	x			NK cell transcriptional signature; Adapter protein.	PMID: 17442558
225202_at	RHOBTB3	BE620739	Hs.445030	Rho-related btb domain containing 3	x	x		NAF = tumorigenesis
225262_at	FOSL2	AI670862	Hs.220971	Fos-like antigen 2			x	NK cell mediated cytotoxicity	KEGG Pathway
225802_at	TOP1MT	AW592604	Hs.528574	Topoisomerase (dna) i, mitochondrial	x	x		NAF = mitochondrial topoisomerase
226157_at	TFDP2	AI569747	Hs.379018	Transcription factor dp-2 (E2F dimerization partner 2)	x	x	x	Regulation of general transcription associated with NK activation.	PMID: 17623099
226191_at	GSK3B	AI431788	Hs.593022	Glycogen synthase kinase 3 beta	x	x		NK activation signature	PMID: 17623099
226279_at	PRSS23	AW471145	Hs.25338	Protease, serine, 23	x	x	x	Resting NK signature	PMID: 17442560
226347_at	FUT11	AI754928		Fucosyltransferase 11 (alpha (1,3) fucosyltransferase)	x	x	x	NAF = tumorigenesis
226348_at	FUT11	AK026764		Fucosyltransferase 11 (alpha (1,3) fucosyltransferase)	x	x	x	NAF = tumorigenesis
226518_at	KCTD10	AW073741	Hs.524731	Potassium channel tetramerisation domain containing 10	x	x	x	NAF
227013_at	LATS2	AI535735	Hs.78960	Lats, large tumor suppressor, homolog 2 (drosophila)			x	NK cell transcriptional signature.	PMID: 17442558
227394_at	NCAM1	W94001	Hs.503878	Neural cell adhesion molecule 1	x	x	x	CD56 cell adhesion molecule	PMID: 1710251
227762_at	ZBTB16	AW244016	Hs.536218	Zinc finger and btb domain containing 16	x	x	x	NK cell transcriptional signature.	PMID: 17442558
228188_at	FOSL2	AI860150		Fos-like antigen 2	x	x	x	NK cell mediated cytotoxicity	KEGG Pathway
228788_at	YPEL1	AA425358	Hs.517436	Yippee-like 1 (drosophila)	x	x	x	NK cell transcriptional signature.	PMID: 17442558
228854_at	ZBTB16	AI492388	Hs.586747	Zinc finger and btb domain containing 16	x	x	x	NK cell transcriptional signature.	PMID: 17442558
228904_at	HOXB3	AW510657	Hs.654560	Homeobox b3		x		HOX genes important for normal T lymphocyte and activated NK cell function	PMID: 8724694
228987_at	FAM49B	AA156238	Hs.586365	Family with sequence similarity 49, member b	x	x	x	NAF
229121_at	FLJ44441	BE857553	Hs.197143		x	x	x	NAF
229342_at	FLJ32162	AI708256	Hs.658977		x			NAF
229449_at	TPST2	BE348404	Hs.167167	Tyrosylprotein sulfotransferase 2	x	x		NK cell transcriptional signature.	PMID: 17442558
230179_at	LOC285812	N52572	Hs.593631	Hypothetical protein LOC285812	x	x	x	NK cell transcriptional signature.	PMID: 17442558
230464_at	EDG8	AI814092	Hs.501561	Endothelial differentiation, sphingolipid g-protein-coupled receptor	x	x	x	NK transcriptional signature.	PMID: 17442558
230722_at	BNC2	AI377043	Hs.656581	Basonuclin 2	x	x	x	NK cell signature	PMID: 17623099
232478_at	NR6A1	AU146021	Hs.660412	Nuclear receptor subfamily 6, group a, member 1	x	x		NAF
232568_at	MGC24103	AU145658	Hs.664877	Hypothetical protein mgc24103	x	x	x	NAF
232686_at	SIGLECP3	AI801574	Hs.132045	Sialic acid binding ig-like lectin, pseudogene 3	x	x	x	NK cell transcriptional signature	PMID: 17442558
234165_at	PTGDR	AK026202	Hs.306831	Prostaglandin d2 receptor (dp)	x	x	x	NK cell transcriptional signature	PMID: 17442558
234306_s_at	SLAMF7	AJ271869	Hs.517265	Slam family member 7			x	SLAM family receptors regulate NK cell activity.	PMID: 17100873
235333_at	B4GALT6	BG503479	Hs.591063	UDP-gal:betaglcnac beta 1,4- galactosyltransferase, polypeptide 6		x		NAF
236191_at	CD38	T81422	Hs.667427	CD38 antigen (p45)	x	x	x	Glycoprotein found on the surface of immune cells, including NK cells.	PMID: 8172650
236717_at	LOC165186	AI632621	Hs.525977	Similar to riken CDna 4632412n22 gene	x	x		NK cell transcriptional signature.	PMID: 17442558
237542_at	PRKCQ	AI970367	Hs.607854	Protein kinase c, theta	x			NK cell transcriptional signature.	PMID: 17442558
238194_at		AI591038	Hs.38132		x	x	x	NAF
238452_at	FCRLB	AI393356	Hs.517422	Fc receptor-like and mucin-like 2			x	Fc receptor–like molecule on NK cells	PMID: 16622424
238478_at	BNC2	H97386	Hs.656581	Basonuclin 2	x	x	x	NK cell signature	PMID: 17623099
238987_at	B4GALT1	AL574435	Hs.651277	UDP-gal:betaglcnac beta 1,4- galactosyltransferase, polypeptide 1		x		NK cell signature	PMID: 17623100
239744_at	RGS3	AW151660	Hs.657948	Regulator of g-protein signalling 3	x	x	x	NK cell transcriptional signature.	PMID: 17442558
240413_at	PYHIN1	AI827431		Pyrin and hin domain family, member 1	x			NK transcriptional signature; Interferon-inducible protein	PMID: 17442558
242463_x_at	ZNF600	AI620827	Hs.696848	Zinc finger protein 600	x	x		NK cell transcriptional signature.	PMID: 17442558
243124_at	LOC653390	AI919493		Similar to btg3 associated nuclear protein isoform b	x	x	x	NAF
243623_at	SLC1A7	N39099	Hs.104637	Solute carrier family 1 (glutamate transporter), member 7			x	NAF = glutamate transporter
244798_at		AA398139	Hs.564504			x	x	NAF
37145_at	GNLY	M85276	Hs.105806	Granulysin	x	x	x	NK cell transcriptional signature	PMID: 17442558
39248_at	AQP3	N74607	Hs.234642	Aquaporin 3 (gill blood group)		x	x	NAF
NAF: no association found

## Sheet: B cell QTA gene list
Probe set	Gene Symbol	GB acc	UGCluster	David Gene Name	Biological association to B cells	Referenced
210347_s_at	BCL11A	AF080216	Hs.370549	B-cell cll/lymphoma 11a (zinc finger protein)	Proto-oncogene in B cell lymphoma	PMID: 17785802
220059_at	BRDG1	NM_012108	Hs.435579	BCR downstream signaling 1
235278_at	C20ORF133	BF032500	Hs.661576	Chromosome 20 open reading frame 133
216379_x_at	CD24	AK000168	Hs.694721	CD24 antigen (small cell lung carcinoma cluster 4 antigen)	B cell apoptosis	PMID: 11313396
215925_s_at	CD72	AF283777	Hs.116481	CD72 antigen	Adhesion gene. B cell signature.	PMID: 17785802
236341_at	CTLA4	AI733018	Hs.247824	Cytotoxic t-lymphocyte-associated protein 4
224406_s_at	FCRL5	AF343664	Hs.415950	Fc receptor-like 5
235400_at	FCRLM1	AL560266	Hs.266331	Fc receptor-like and mucin-like 1
218345_at	HCA112	NM_018487	Hs.647116	Hepatocellular carcinoma-associated antigen 112
213674_x_at	IGHD	AI858004		Immunoglobulin heavy constant delta	B-cell development	PMID: 12200606
222285_at	IGHD	AW134608		Immunoglobulin heavy constant delta	B-cell development	PMID: 12200606
230877_at	IGHD	AI492643		Immunoglobulin heavy constant delta	B-cell development	PMID: 12200606
212827_at	IGHM	X17115		Immunoglobulin heavy locus	B-cell development	PMID: 12200606
238725_at	IRF1	AW392551	Hs.661929	Interferon regulatory factor 1
220532_s_at	LR8	NM_014020	Hs.647090	LR8 protein
1568763_s_at	PDCD6	BC020552	Hs.50823	Programmed cell death 6
205901_at	PNOC	NM_006228	Hs.88218	Prepronociceptin
205048_s_at	PSPH	NM_003832	Hs.512656	Phosphoserine phosphatase
1557527_at	RUNX1	BU789637	Hs.675708	Runt-related transcription factor 1	Differentiation	PMID: 16584381
209995_s_at	TCL1A	BC003574	Hs.2484	T-cell leukemia/lymphoma 1a	B-cell development	PMID: 17548807
39318_at	TCL1A	X82240	Hs.2484	T-cell leukemia/lymphoma 1a	B-cell development	PMID: 17548808
220068_at	VPREB3	NM_013378	Hs.136713	Pre-B lymphocyte gene 3	Pre-B cell receptor	PMID: 10702669
