# Supplementary material for: Impaired immune function in Gulf War Illness
Source: BMC Med Genomics. 2009 Mar 5;2:12. doi: 10.1186/1755-8794-2-12 (PMC2657162; doi:10.1186/1755-8794-2-12)
Supplement: Additional file 4 — Comparison of expression data between GWI cases and controls for the genes correlated with NK cell numbers. Averaged gene expression data and log ratios of the time series data for GWI cases and controls for the 141 probe sets correlated to NK subset cell numbers. [file 1755-8794-2-12-S4.xls]

## Sheet: Log Ratio and FC 
Probe set	Gene Symbol	AverageSignal						Average Log 2 Signal						FC Con T1/T0	FC Con T1/T2	FC GWI T1/T0	FC GWI T1/T2	Log Ratio Con T1-T0	Log Ratio Con T2-T1	Log Ratio GWI T1-T0	Log Ratio GWI T2-T1	ANOVA *
		ConT0	ConT1	ConT2	GWST0	GWST1	GWST2	ConT0	ConT1	ConT2	GWST0	GWST1	GWST2									p-value (Time)	p-value (Status)	p-value (Time*Status)	F (Time)	F (Status)	F (Time*Status)	F (Error)
1553176_at	SH2D1B	19.3042	42.86	20.288	21.1807	36.948	22.7666	4.27084	5.42156	4.34256	4.40468	5.20743	4.50885	2.22025	-2.11258	1.74442	-1.62291	1.15072	-1.079	0.802749	-0.69858	2.54812e-05	0.872846	0.635346	12.8528	0.0258499	0.457417	1
1553177_at	SH2D1B	175.228	446.413	178.734	173.766	282.255	122.234	7.45309	8.80224	7.48167	7.441	8.14086	6.9335	2.54762	-2.49765	1.62434	-2.30915	1.34915	-1.32057	0.699853	-1.20736	4.42221e-07	0.027593	0.295116	19.2171	5.11697	1.24839	1
1553681_a_at	PRF1	320.749	729.111	320.475	259.637	461.77	305.825	8.3253	9.50999	8.32407	8.02035	8.85103	8.25656	2.27315	-2.2751	1.77852	-1.50991	1.18469	-1.18593	0.830676	-0.594467	6.39318e-05	0.079874	0.459496	11.5325	3.18196	0.788931	1
1555486_a_at	FLJ14213	118.39	191.783	117.575	103.324	155.033	101.621	6.8874	7.58333	6.87744	6.69103	7.27643	6.66705	1.61993	-1.63115	1.50046	-1.5256	0.695932	-0.705888	0.585404	-0.609378	6.31884e-08	0.0125375	0.871767	22.6149	6.65529	0.137583	1
1555963_x_at	B3GNT7	9.2275	15.9632	8.4754	10.9749	12.8773	9.36294	3.20594	3.99668	3.08328	3.45613	3.68676	3.22696	1.72996	-1.88348	1.17335	-1.37535	0.79074	-0.9134	0.230628	-0.459797	0.000272382	0.841306	0.220717	9.53817	0.0404634	1.55395	1
1557545_s_at	RNF165	10.3877	19.9364	9.67655	7.3689	13.3091	8.59724	3.3768	4.31733	3.27449	2.88145	3.73434	3.10387	1.91923	-2.06028	1.80612	-1.54807	0.940529	-1.04284	0.85289	-0.630466	1.58749e-08	0.000806802	0.325788	25.1746	12.5508	1.14513	1
1559067_a_at	LOC158402	31.2396	48.0107	32.7737	23.2441	29.0935	17.6166	4.96531	5.58528	5.03447	4.53879	4.86263	4.13886	1.53685	-1.46492	1.25165	-1.65149	0.619979	-0.550818	0.323834	-0.723767	0.01253	0.000278696	0.553115	4.74073	15.0433	0.598732	1
200897_s_at	PALLD	53.0681	94.8111	57.3995	37.9687	52.2272	28.749	5.72977	6.56698	5.84297	5.24674	5.70673	4.84544	1.78659	-1.65178	1.37553	-1.81666	0.837212	-0.724019	0.45999	-0.861289	0.00510311	0.00033167	0.574797	5.80812	14.6274	0.559456	1
201162_at	IGFBP7	174.626	260.671	171.388	186.301	226.477	204.181	7.44812	8.02609	7.42112	7.54149	7.82322	7.6737	1.49274	-1.52094	1.21565	-1.1092	0.577965	-0.604966	0.281728	-0.149517	0.00475716	0.685243	0.27714	5.89299	0.166002	1.31422	1
201163_s_at	IGFBP7	98.2216	168.145	94.796	101.242	122.022	67.712	6.61797	7.39357	6.56675	6.66166	6.931	6.08134	1.7119	-1.77376	1.20525	-1.80208	0.775597	-0.826812	0.269338	-0.849659	0.00486214	0.144543	0.49557	5.86658	2.18968	0.711254	1
201218_at	CTBP2	204.654	328.026	240.708	135.998	180.516	114.596	7.67704	8.35767	7.91114	7.08744	7.49599	6.84041	1.60283	-1.36275	1.32735	-1.57524	0.680624	-0.446524	0.408545	-0.655575	0.0243639	2.92814e-05	0.574849	3.97233	20.7022	0.559364	1
201220_x_at	CTBP2	585.248	783.228	601.821	483.856	633.228	501.281	9.1929	9.61329	9.23319	8.91843	9.30658	8.96948	1.33829	-1.30143	1.30871	-1.26322	0.420386	-0.380099	0.388147	-0.337106	0.00142558	0.00444994	0.982327	7.38353	8.7869	0.0178365	1
201393_s_at	IGF2R	166.874	237.458	190.858	132.615	165.58	93.0908	7.38261	7.89153	7.57636	7.0511	7.37139	6.54057	1.42298	-1.24416	1.24858	-1.7787	0.508913	-0.315169	0.320288	-0.83082	0.0130825	0.000139397	0.154317	4.69031	16.7287	1.93494	1
202431_s_at	MYC	298.576	232.333	410.243	490.201	278.663	442.47	8.22195	7.86005	8.68033	8.93723	8.12238	8.78943	-1.28512	1.76576	-1.75912	1.58783	-0.361904	0.820286	-0.814853	0.667059	4.18747e-05	0.00742464	0.142706	12.1344	7.71842	2.01889	1
202458_at	PRSS23	79.8775	178.389	71.0445	68.0713	100.306	54.3602	6.31972	7.47888	6.15065	6.08898	6.64827	5.76448	2.23328	-2.51094	1.47355	-1.84522	1.15916	-1.32823	0.559295	-0.883791	1.52485e-05	0.0125355	0.404293	13.6088	6.6556	0.920975	1
203088_at	FBLN5	25.5557	19.7034	27.4723	38.3434	22.598	37.7126	4.67558	4.30037	4.77991	5.26091	4.49812	5.23697	-1.29702	1.39429	-1.69676	1.66884	-0.375203	0.479535	-0.762782	0.738849	0.0188168	0.0305257	0.695135	4.26869	4.92583	0.36611	1
203221_at	TLE1	35.3138	55.9192	34.0449	36.3371	46.2118	30.776	5.14216	5.80527	5.08937	5.18337	5.53019	4.94373	1.5835	-1.64251	1.27176	-1.50156	0.663113	-0.715906	0.346821	-0.586458	1.53361e-05	0.251587	0.501402	13.6003	1.34206	0.699247	1
203562_at	FEZ1	27.2599	62.456	26.8801	32.244	51.3546	28.1491	4.76871	5.96477	4.74847	5.01096	5.68242	4.81502	2.29113	-2.3235	1.59269	-1.82438	1.19606	-1.2163	0.671463	-0.867405	7.05725e-06	0.960369	0.474976	14.7696	0.00249137	0.754849	1
203921_at	CHST2	244.265	404.916	217.049	230.767	292.135	184.374	7.93231	8.66148	7.76188	7.85029	8.19049	7.52649	1.65769	-1.86555	1.26593	-1.58447	0.729174	-0.899602	0.340196	-0.664002	3.35028e-07	0.0166524	0.329176	19.6876	6.09282	1.13435	1
204006_s_at	FCGR3A	453.82	771.41	375.18	341.067	359.577	387.631	8.82598	9.59135	8.55144	8.41391	8.49016	8.59854	1.69982	-2.05611	1.05427	1.07802	0.765378	-1.03991	0.0762446	0.108386	0.259337	0.0872405	0.247185	1.38268	3.0298	1.43442	1
204007_at	FCGR3B	114.316	154.792	91.9097	90.1444	103.578	74.7634	6.83689	7.27419	6.52214	6.49417	6.69457	6.22426	1.35407	-1.68417	1.14902	-1.38541	0.4373	-0.752041	0.200407	-0.470312	0.000638348	0.00195501	0.62224	8.41356	10.5623	0.478622	1
204103_at	CCL4	393.309	838.932	355.742	726.13	564.558	407.696	8.61952	9.71241	8.47469	9.50408	9.14098	8.67135	2.13301	-2.35826	-1.28619	-1.38475	1.09289	-1.23772	-0.363106	-0.46963	0.0214496	0.508049	0.0635123	4.11813	0.443758	2.90215	1
204256_at	ELOVL6	7.78562	15.0854	8.92895	6.44967	8.76475	6.71072	2.96081	3.91509	3.15849	2.68922	3.13171	2.74647	1.9376	-1.6895	1.35895	-1.30608	0.954273	-0.756595	0.442488	-0.385246	4.57282e-05	0.000368428	0.249966	12.0084	14.3778	1.42265	1
204417_at	GALC	133.942	164.913	152.775	99.6981	105.447	78.8966	7.06547	7.36556	7.25526	6.63949	6.72038	6.30189	1.23123	-1.07945	1.05767	-1.33653	0.300095	-0.110302	0.0808859	-0.418489	0.366382	4.16336e-05	0.368457	1.0223	19.7843	1.01712	1
204529_s_at	TOX	30.1314	59.021	28.5798	26.4146	35.5896	20.9826	4.9132	5.88316	4.83693	4.72326	5.15338	4.39112	1.95879	-2.06513	1.34735	-1.69615	0.969959	-1.04623	0.430122	-0.76226	9.52084e-06	0.00337049	0.33876	14.3147	9.37867	1.10445	1
204735_at	PDE4A	47.4093	62.0739	41.0013	41.8842	45.6995	34.2551	5.5671	5.95592	5.3576	5.38833	5.51411	5.09825	1.30932	-1.51395	1.09109	-1.33409	0.388818	-0.598316	0.125773	-0.415859	0.00104867	0.00847022	0.600356	7.7737	7.44811	0.515083	1
204811_s_at	CACNA2D2	41.5128	69.1558	40.2999	44.2547	59.6513	37.4252	5.37548	6.11178	5.3327	5.46776	5.89848	5.22594	1.66589	-1.71603	1.34791	-1.59388	0.736295	-0.779074	0.430722	-0.672544	3.91786e-06	0.508801	0.548972	15.6781	0.442182	0.606418	1
205171_at	PTPN4	186.038	356.144	191.392	152.94	232.692	155.703	7.53945	8.47632	7.58039	7.25682	7.86228	7.28266	1.91436	-1.86081	1.52146	-1.49446	0.936864	-0.89593	0.605459	-0.579624	6.97654e-07	0.00163685	0.454149	18.4545	10.955	0.80098	1
205291_at	IL2RB	695.65	1552.92	726.209	679.512	969.351	574.407	9.44222	10.6008	9.50424	9.40836	9.92088	9.16593	2.23233	-2.1384	1.42654	-1.68757	1.15855	-1.09653	0.51252	-0.754947	1.85512e-08	0.00568231	0.0945484	24.8795	8.27306	2.46473	1
205488_at	GZMA	846.019	1890.47	922.082	886.796	1267.36	770.323	9.72455	10.8845	9.84875	9.79246	10.3076	9.58932	2.23455	-2.05022	1.42914	-1.64523	1.15999	-1.03578	0.515152	-0.71829	4.48105e-07	0.0626038	0.148983	19.1948	3.60951	1.97265	1
205495_s_at	GNLY	1337.85	2875.46	1279.16	916.393	1501.73	868.777	10.3857	11.4896	10.321	9.83982	10.5524	9.76284	2.14932	-2.24793	1.63874	-1.72855	1.10388	-1.16859	0.712584	-0.789564	1.48902e-05	0.000270575	0.591919	13.6442	15.1142	0.529512	1
205821_at	KLRC4 // KLRK1	648.042	1127.18	606.451	566.189	754.208	528.147	9.33994	10.1385	9.24425	9.14514	9.55882	9.0448	1.73937	-1.85866	1.33208	-1.42803	0.798564	-0.89426	0.41368	-0.514023	6.14207e-08	0.00126912	0.170089	22.6662	11.5231	1.83084	1
205839_s_at	BZRAP1	46.25	83.7248	43.2113	33.8857	53.6561	33.9521	5.53138	6.38758	5.43334	5.08261	5.74567	5.08543	1.81027	-1.93757	1.58344	-1.58035	0.856201	-0.954245	0.663064	-0.660242	2.88233e-07	0.000181136	0.602564	19.9445	16.0858	0.511343	1
205883_at	ZBTB16	59.7359	94.9794	52.8472	51.6068	80.9613	46.6499	5.90053	6.56954	5.72376	5.68949	6.33916	5.5438	1.58999	-1.79724	1.56881	-1.73551	0.669015	-0.845786	0.64967	-0.795358	4.89817e-05	0.163168	0.990362	11.9103	1.99678	0.00968649	1
205898_at	CX3CR1	2277.17	3964.13	2886.37	1852.1	2756.71	2108.75	11.153	11.9528	11.495	10.8549	11.4287	11.0422	1.74082	-1.3734	1.48843	-1.30728	0.799766	-0.457747	0.573789	-0.386564	0.000262281	0.00211553	0.780422	9.58887	10.3889	0.249062	1
206267_s_at	MATK	64.605	121.328	61.337	59.6546	98.0488	65.9842	6.01357	6.92277	5.93869	5.89856	6.61543	6.04405	1.87799	-1.97805	1.64361	-1.48594	0.909193	-0.984082	0.716868	-0.571379	5.15772e-08	0.355099	0.336472	22.9832	0.869493	1.11151	1
207224_s_at	SIGLEC7	119.27	156.691	131.132	113.666	157.079	119.827	6.89809	7.29178	7.03487	6.82865	7.29535	6.90481	1.31375	-1.19491	1.38194	-1.31088	0.393694	-0.256908	0.466696	-0.390539	0.014793	0.590181	0.905573	4.54717	0.293428	0.09937	1
207314_x_at	KIR3DL2	76.6715	195.039	72.1089	64.0823	108.789	52.0426	6.26062	7.60762	6.17211	6.00185	6.76539	5.70162	2.54383	-2.70479	1.69765	-2.09039	1.347	-1.43552	0.763536	-1.06377	1.3195e-06	0.00805331	0.457046	17.4091	7.55143	0.794436	1
207351_s_at	SH2D2A	103.523	172.136	90.837	102.015	134.459	93.3347	6.6938	7.42741	6.50521	6.67264	7.07102	6.54434	1.66279	-1.895	1.31803	-1.44061	0.733603	-0.922198	0.398386	-0.52668	1.51857e-06	0.307799	0.288478	17.1818	1.05931	1.2722	1
207795_s_at	KLRD1	241.435	585.847	227.76	181.75	281.074	179.743	7.91549	9.19438	7.83137	7.50582	8.13481	7.48979	2.42652	-2.57221	1.54648	-1.56375	1.27889	-1.36301	0.628991	-0.645013	1.81465e-07	0.000161566	0.093576	20.7434	16.3656	2.47602	1
207796_x_at	KLRD1	53.8847	115.371	51.3572	38.0407	60.3655	39.9127	5.7518	6.85014	5.68249	5.24947	5.91565	5.31878	2.14107	-2.24644	1.58687	-1.51244	1.09833	-1.16764	0.666182	-0.596876	1.3284e-06	0.000127132	0.252744	17.3983	16.9564	1.41101	1
207840_at	CD160	175.723	397.685	168.539	211.694	325.521	176.271	7.45716	8.63548	7.39694	7.72583	8.3466	7.46165	2.26314	-2.3596	1.5377	-1.84671	1.17832	-1.23854	0.62077	-0.884956	4.11448e-07	0.923698	0.333566	19.3389	0.00925623	1.12054	1
209105_at	NCOA1	75.0817	95.1311	76.6978	64.9903	62.7638	48.6631	6.23039	6.57184	6.26111	6.02215	5.97186	5.60476	1.26703	-1.24034	-1.03547	-1.28976	0.341456	-0.310732	-0.0502903	-0.367105	0.141117	0.000753311	0.353144	2.02826	12.7082	1.0612	1
209160_at	AKR1C3	73.4539	267.59	84.0814	82.4034	155.327	74.3961	6.19877	8.06388	6.39371	6.36463	7.27916	6.21715	3.64296	-3.18251	1.88496	-2.08783	1.86511	-1.67016	0.91453	-1.06201	8.69889e-07	0.240062	0.214953	18.0899	1.41004	1.58194	1
209340_at	UAP1	95.1117	144.558	93.1498	75.5403	72.0009	52.4791	6.57155	7.17551	6.54148	6.23917	6.16994	5.71367	1.51988	-1.55189	-1.04916	-1.37199	0.603955	-0.634025	-0.0692323	-0.456271	0.0021153	2.32559e-07	0.0649123	6.88835	34.6485	2.87801	1
210031_at	CD247	391.179	805.248	434.92	421.489	602.607	394.825	8.61168	9.65329	8.76461	8.71935	9.23507	8.62507	2.05851	-1.85148	1.42971	-1.52626	1.0416	-0.888683	0.515721	-0.610002	6.40411e-07	0.223782	0.214614	18.5968	1.51328	1.58362	1
210164_at	GZMB	900.766	2021.46	721.016	703.452	1186.8	610.367	9.81501	10.9812	9.49389	9.45831	10.2129	9.25353	2.24415	-2.80363	1.68711	-1.9444	1.16617	-1.48729	0.754553	-0.959327	9.99725e-09	0.00355805	0.323238	26.0601	9.26268	1.15332	1
210606_x_at	KLRD1	308.516	704.087	290.565	214.641	339.368	218.06	8.2692	9.45961	8.18272	7.74578	8.40671	7.76858	2.28217	-2.42316	1.5811	-1.55631	1.19041	-1.27689	0.660925	-0.638126	3.25094e-07	3.14485e-05	0.164058	19.7389	20.5149	1.86941	1
210835_s_at	CTBP2	495.149	649.719	508.88	358.63	525.775	373.82	8.95172	9.34367	8.99118	8.48635	9.0383	8.5462	1.31217	-1.27676	1.46607	-1.40649	0.391954	-0.352489	0.55195	-0.492104	0.0028595	0.000933462	0.833615	6.51476	12.2177	0.182598	1
210890_x_at	KIR2DL1	51.6692	95.8484	44.9685	46.3316	65.2452	45.0093	5.69123	6.58268	5.49084	5.53392	6.0278	5.49215	1.85504	-2.13146	1.40822	-1.44959	0.891451	-1.09184	0.493877	-0.53565	8.40422e-06	0.0917509	0.241718	14.5036	2.94352	1.45799	1
211397_x_at	KIR2DL2 // KIR2DS5	66.6547	147.126	63.1101	59.632	95.7501	58.274	6.05863	7.2009	5.9798	5.89801	6.5812	5.86478	2.20728	-2.33125	1.60568	-1.6431	1.14227	-1.2211	0.683188	-0.716421	5.64632e-07	0.0504338	0.317232	18.8068	3.99732	1.17288	1
211410_x_at	KIR2DL5	52.7353	106.805	48.1166	48.5099	76.2286	43.3418	5.7207	6.73883	5.58846	5.60021	6.25226	5.43769	2.0253	-2.2197	1.5714	-1.75878	1.01813	-1.15037	0.652054	-0.814575	5.14485e-07	0.0845418	0.522579	18.9626	3.08383	0.656841	1
211583_x_at	NCR3	67.9707	109.482	64.8793	84.3018	114.253	82.2277	6.08684	6.77455	6.01969	6.39749	6.83609	6.36155	1.61073	-1.68747	1.35528	-1.38947	0.687713	-0.754866	0.438594	-0.474534	7.3499e-06	0.0280046	0.501453	14.7076	5.08887	0.699144	1
211597_s_at	HOP	439.144	930.372	442.275	426.622	575.872	397.691	8.77855	9.86166	8.7888	8.73681	9.1696	8.6355	2.1186	-2.1036	1.34984	-1.44804	1.08311	-1.07286	0.432791	-0.534102	4.73348e-05	0.0651156	0.197613	11.9591	3.53977	1.67112	1
211663_x_at	PTGDS	84.0064	150.074	76.002	64.9541	88.8592	67.0765	6.39243	7.22953	6.24797	6.02135	6.47345	6.06774	1.78646	-1.97461	1.36803	-1.32474	0.837106	-0.981567	0.452101	-0.405713	0.000505262	0.00772703	0.321238	8.71889	7.63631	1.15979	1
211685_s_at	NCALD	39.1289	67.8125	37.3587	38.2041	50.9961	32.4779	5.29016	6.08348	5.22337	5.25566	5.67232	5.02139	1.73305	-1.81517	1.33483	-1.57018	0.793316	-0.860107	0.416659	-0.65093	2.29674e-07	0.0441727	0.345874	20.3349	4.23881	1.08283	1
211687_x_at	KIR3DL1	42.4718	89.6846	37.29	40.4692	62.8536	34.6278	5.40843	6.48679	5.22072	5.33875	5.97392	5.11386	2.11163	-2.40506	1.55312	-1.81512	1.07835	-1.26607	0.635173	-0.860067	1.03536e-07	0.114425	0.381755	21.7301	2.57158	0.980355	1
211688_x_at	KIR3DL2	40.1089	90.0902	35.0104	35.5027	54.8057	35.3343	5.32585	6.4933	5.12971	5.14986	5.77625	5.143	2.24614	-2.57324	1.54371	-1.55106	1.16745	-1.36359	0.626399	-0.633257	1.67311e-05	0.10824	0.229961	13.4712	2.6642	1.51059	1
211748_x_at	PTGDS	474.789	948.975	454.893	298.789	465.786	325.433	8.89114	9.89023	8.82938	8.22298	8.86352	8.34622	1.99873	-2.08615	1.55891	-1.43128	0.999085	-1.06084	0.640541	-0.517306	0.000394855	0.000228877	0.480705	9.04366	15.5175	0.742528	1
212070_at	GPR56	643.261	1523.27	624.447	470.987	856.725	442.641	9.32926	10.573	9.28643	8.87954	9.74269	8.78999	2.36804	-2.43939	1.819	-1.93549	1.24369	-1.28652	0.863145	-0.952696	3.3661e-07	0.000799748	0.605931	19.6795	12.5709	0.505667	1
212187_x_at	PTGDS	362.229	696.77	337.009	217.956	355.896	242.236	8.50076	9.44454	8.39664	7.76789	8.47531	7.92027	1.92356	-2.06751	1.63288	-1.46921	0.943779	-1.04789	0.707419	-0.555045	0.000308799	0.000194973	0.551207	9.37032	15.9064	0.602263	1
212843_at	NCAM1	71.7765	161.348	64.1306	59.0634	88.5955	40.5239	6.16544	7.33403	6.00294	5.88419	6.46916	5.3407	2.24792	-2.51592	1.50001	-2.18625	1.16859	-1.33109	0.584968	-1.12846	4.24279e-08	0.000250654	0.296647	23.34	15.2981	1.24297	1
212959_s_at	GNPTAB	261.695	466.774	280.497	158.261	224.916	118.923	8.03174	8.86658	8.13184	7.30616	7.81324	6.89389	1.78366	-1.66409	1.42117	-1.89127	0.83484	-0.734738	0.507082	-0.919353	0.000515122	3.03378e-07	0.480172	8.69356	33.8142	0.743669	1
213069_at	HEG1	126.596	207.857	132.974	116.364	131.951	89.344	6.98409	7.69945	7.055	6.8625	7.04386	6.4813	1.64189	-1.56314	1.13395	-1.47689	0.715362	-0.64445	0.181354	-0.56256	0.000210938	0.000338885	0.137754	9.88246	14.5762	2.05687	1
213395_at	MLC1	24.8094	44.722	21.6616	25.8731	36.4839	19.0942	4.63282	5.48291	4.43707	4.69338	5.18919	4.25506	1.80262	-2.06458	1.41011	-1.91073	0.850095	-1.04585	0.495807	-0.934127	2.49734e-08	0.253846	0.476173	24.3211	1.3292	0.752264	1
213830_at	TRD@	214.913	476.363	211.291	200.12	282.693	182.022	7.74761	8.89592	7.72309	7.64472	8.14309	7.50797	2.21654	-2.25453	1.41262	-1.55307	1.14831	-1.17283	0.498374	-0.635124	1.25074e-05	0.0306433	0.21423	13.9044	4.91858	1.58551	1
213915_at	NKG7	1326.6	2716.06	1179.39	1279.45	2092.85	1239.79	10.3735	11.4073	10.2038	10.3213	11.0313	10.2759	2.04738	-2.30293	1.63575	-1.68807	1.03378	-1.20347	0.709949	-0.755378	4.55627e-06	0.466608	0.514965	15.4432	0.537309	0.67188	1
214061_at	WDR67	51.8718	99.0736	62.1804	35.8968	52.7129	39.635	5.69688	6.63043	5.95839	5.16578	5.72008	5.3087	1.90997	-1.59333	1.46846	-1.32996	0.93355	-0.672041	0.5543	-0.41138	9.31105e-05	4.95765e-06	0.525543	11.0052	25.53	0.651048	1
214183_s_at	TKTL1	50.4959	112.864	56.9324	61.944	84.9908	58.4269	5.6581	6.81844	5.83118	5.95289	6.40924	5.86856	2.23511	-1.98242	1.37206	-1.45465	1.16034	-0.98726	0.456342	-0.540675	0.000662534	0.892506	0.311946	8.36523	0.0184278	1.19042	1
214470_at	KLRB1	656.635	1209.65	733.754	712.639	884.211	730.521	9.35895	10.2404	9.51915	9.47703	9.78825	9.51278	1.8422	-1.64858	1.24076	-1.21038	0.88143	-0.721226	0.311219	-0.275464	7.14393e-05	0.328767	0.103231	11.376	0.970603	2.36901	1
214617_at	PRF1	2096.38	4796.01	2161.57	1713.59	3097.93	1707.19	11.0337	12.2276	11.0779	10.7428	11.5971	10.7374	2.28776	-2.21877	1.80785	-1.81463	1.19393	-1.14976	0.854279	-0.859678	1.05534e-09	0.00136955	0.494924	30.5803	11.3523	0.712592	1
215894_at	PTGDR	90.8499	220.337	85.3896	75.1733	215.315	92.2904	6.50541	7.78357	6.41599	6.23215	7.7503	6.52811	2.42528	-2.58037	2.86425	-2.33302	1.27815	-1.36758	1.51816	-1.2222	5.46561e-08	0.732396	0.708522	22.8778	0.118096	0.346782	1
216191_s_at	TRA@	391.266	1015.05	394.479	405.961	583.136	357.527	8.61201	9.98734	8.6238	8.6652	9.18769	8.48191	2.59427	-2.57314	1.43644	-1.63103	1.37533	-1.36353	0.522493	-0.705782	4.63264e-05	0.143585	0.190034	11.9899	2.20036	1.71268	1
216370_s_at	TKTL1	17.8132	32.6123	16.6495	25.2874	29.6923	23.8509	4.15488	5.02735	4.05741	4.66035	4.89201	4.57597	1.8308	-1.95876	1.17419	-1.24491	0.87247	-0.969939	0.23167	-0.316042	0.00517577	0.0993395	0.228303	5.79106	2.80853	1.51823	1
216907_x_at	KIR3DL2	34.3523	80.2845	30.2739	32.6797	44.7194	25.5423	5.10233	6.32705	4.92	5.03032	5.48283	4.67482	2.33709	-2.65194	1.36841	-1.75079	1.22472	-1.40705	0.452505	-0.80801	8.49291e-06	0.0375336	0.192508	14.4877	4.53917	1.69893	1
217143_s_at	TRD@	472.957	1168.04	466.841	440.11	708.485	401.807	8.88556	10.1899	8.86679	8.78172	9.46859	8.65036	2.46965	-2.50201	1.60979	-1.76325	1.30431	-1.32309	0.686872	-0.818235	6.01356e-07	0.0394975	0.269008	18.7016	4.44469	1.34546	1
218272_at	FLJ20699	127.957	262.595	129.568	100.534	173.571	113.565	6.99951	8.0367	7.01757	6.65154	7.43938	6.82737	2.05222	-2.02669	1.72649	-1.52838	1.03718	-1.01913	0.787838	-0.612007	1.66622e-07	0.0050151	0.440794	20.8921	8.53479	0.831732	1
218568_at	MULK	35.7659	51.0078	36.944	37.5111	42.6028	26.7665	5.16051	5.67265	5.20727	5.22924	5.41288	4.74235	1.42616	-1.38068	1.13574	-1.59165	0.512135	-0.465378	0.183632	-0.670522	0.00120408	0.0719852	0.184457	7.59757	3.36317	1.74437	1
218638_s_at	SPON2	267.76	673.842	244.922	195.438	376.517	180.544	8.0648	9.39627	7.93618	7.61056	8.55657	7.49621	2.51659	-2.75125	1.92653	-2.08546	1.33147	-1.46009	0.946008	-1.06037	5.47537e-09	0.000527575	0.507562	27.235	13.5332	0.686723	1
218927_s_at	CHST12	227.313	383.298	240.427	203.68	293.754	216.419	7.82854	8.58232	7.90946	7.67016	8.19847	7.75769	1.68621	-1.59424	1.44223	-1.35734	0.753782	-0.672865	0.528304	-0.440782	9.3876e-08	0.0110385	0.479725	21.9043	6.91076	0.744625	1
219304_s_at	PDGFD	37.5588	88.0563	33.18	30.6483	37.4179	22.7822	5.23108	6.46035	5.05224	4.93773	5.22565	4.50983	2.34449	-2.65389	1.22088	-1.64242	1.22927	-1.40811	0.28792	-0.715823	1.53099e-05	0.00029491	0.0815776	13.6029	14.9078	2.6262	1
219383_at	FLJ14213	45.7157	105.565	53.7331	43.8962	59.3085	35.0502	5.51462	6.72199	5.74774	5.45602	5.89017	5.13135	2.30917	-1.96462	1.35111	-1.6921	1.20737	-0.974251	0.434143	-0.758814	0.000140957	0.00723558	0.196974	10.4318	7.77156	1.67456	1
219521_at	B3GAT1	49.6449	81.29	48.4766	40.407	55.322	40.0441	5.63357	6.34501	5.59922	5.33653	5.78978	5.32352	1.63743	-1.67689	1.36912	-1.38153	0.711432	-0.745789	0.453248	-0.466263	1.4748e-05	0.00120765	0.523029	13.6585	11.6347	0.65596	1
219529_at	CLIC3	136.25	319.762	120.205	115.445	217.251	127.874	7.09011	8.32086	6.90936	6.85107	7.76322	6.99857	2.34688	-2.66013	1.88185	-1.69895	1.23075	-1.4115	0.912155	-0.764647	0.000834366	0.369213	0.606467	8.06696	0.819473	0.504765	1
219821_s_at	GFOD1	98.0418	157.604	97.4999	65.8554	96.8208	64.52	6.61532	7.30016	6.60733	6.04123	6.59725	6.01168	1.60752	-1.61645	1.4702	-1.50063	0.684833	-0.69283	0.556016	-0.58557	4.81888e-07	3.3949e-08	0.851084	19.0725	40.9378	0.161727	1
220112_at	FLJ11795	25.6127	18.9888	24.7163	23.3276	18.7845	23.9163	4.67879	4.24708	4.62739	4.54396	4.23147	4.57992	-1.34883	1.30162	-1.24185	1.27319	-0.431707	0.380311	-0.312491	0.348446	0.0620024	0.652798	0.943998	2.92333	0.204578	0.0576932	1
220272_at	BNC2	13.7178	16.4509	11.8706	9.96562	13.8207	11.0867	3.77798	4.0401	3.56932	3.31696	3.78875	3.47076	1.19924	-1.38586	1.38683	-1.2466	0.262117	-0.47078	0.471795	-0.317997	0.00168237	0.00637981	0.302354	7.17485	8.03198	1.22305	1
220307_at	CD244	206.76	300.637	201.993	215.827	271.471	197.092	7.69182	8.23188	7.65816	7.75373	8.08465	7.62273	1.45404	-1.48836	1.25782	-1.37738	0.540064	-0.573719	0.330923	-0.461928	2.47513e-05	0.661005	0.653312	12.8952	0.194365	0.429073	1
220603_s_at	MCTP2	17.6584	29.1417	19.991	17.1543	18.3972	14.5075	4.14229	4.86501	4.32128	4.1005	4.20141	3.85873	1.6503	-1.45774	1.07245	-1.26812	0.722726	-0.543737	0.100915	-0.342687	0.000363618	0.000241886	0.0301198	9.15285	15.384	3.73991	1
220646_s_at	KLRF1	529.243	1383.16	539.413	376.856	666.621	340.905	9.04779	10.4338	9.07525	8.55787	9.38072	8.41323	2.61347	-2.56419	1.7689	-1.95544	1.38597	-1.35851	0.822854	-0.967495	1.72916e-07	6.40621e-05	0.389999	20.8274	18.6777	0.958223	1
220684_at	TBX21	132.096	286.251	148.791	130.098	224.741	121.501	7.04544	8.16114	7.21715	7.02346	7.81212	6.92482	2.16699	-1.92384	1.72747	-1.84971	1.1157	-0.943991	0.788664	-0.887299	9.94861e-07	0.14529	0.642999	17.8695	2.18139	0.445244	1
223065_s_at	STARD3NL	232.031	325.41	230.841	214.013	232.445	182.707	7.85817	8.34612	7.85076	7.74156	7.86075	7.51339	1.40244	-1.40967	1.08613	-1.27223	0.487943	-0.49536	0.119191	-0.347356	0.0123403	0.0108083	0.450848	4.75857	6.95322	0.808494	1
223125_s_at	C1ORF21	86.6316	198.875	84.1311	98.7962	146.843	78.725	6.43682	7.63572	6.39457	6.62638	7.19813	6.29875	2.29564	-2.36387	1.48632	-1.86526	1.1989	-1.24115	0.571745	-0.899378	4.54841e-06	0.50957	0.338126	15.4459	0.440573	1.1064	1
223464_at	OSBPL5	41.8313	69.0209	39.7767	38.8791	62.0875	39.3301	5.38651	6.10896	5.31385	5.28092	5.95623	5.29756	1.64998	-1.73521	1.59694	-1.57862	0.72245	-0.795108	0.675308	-0.658668	1.86561e-09	0.306669	0.821368	29.4003	1.06431	0.197503	1
223836_at	KSP37	587.306	1460.04	534.755	522.837	854.016	484.647	9.19797	10.5118	9.06273	9.03022	9.73812	8.92079	2.486	-2.7303	1.63343	-1.76214	1.31383	-1.44906	0.707902	-0.817328	4.95542e-06	0.0621534	0.311615	15.3131	3.62234	1.19153	1
223983_s_at	C19ORF12	88.6404	147.179	99.1008	75.3084	105.991	76.9807	6.46989	7.20143	6.63083	6.23474	6.72779	6.26642	1.6604	-1.48514	1.40742	-1.37685	0.731533	-0.570601	0.493055	-0.461369	1.72919e-05	0.00134957	0.66322	13.4224	11.3852	0.413787	1
224964_s_at	GNG2	820.228	1300.2	782.545	549.665	645.343	441.42	9.67988	10.3445	9.61203	9.10241	9.33392	8.78601	1.58517	-1.6615	1.17406	-1.46197	0.664636	-0.732488	0.231512	-0.547914	0.000178538	1.74353e-08	0.355925	10.1088	43.2215	1.05305	1
225202_at	RHOBTB3	13.4642	23.9995	12.9946	9.73352	13.2141	8.39769	3.75106	4.58493	3.69985	3.28296	3.72401	3.06999	1.78247	-1.84688	1.35759	-1.57354	0.833874	-0.885089	0.441045	-0.654014	1.36336e-05	6.55732e-06	0.478443	13.7755	24.7478	0.747375	1
225262_at	FOSL2	108.292	117.424	91.1181	125.413	108.604	60.8721	6.75879	6.87559	6.50967	6.97054	6.76293	5.92771	1.08433	-1.2887	-1.15477	-1.78413	0.116801	-0.365922	-0.207608	-0.835223	0.0306546	0.437868	0.291085	3.71113	0.610561	1.26278	1
225802_at	TOP1MT	50.6599	40.9463	53.3647	70.0833	60.1074	61.5555	5.66277	5.35566	5.73781	6.131	5.90947	5.94382	-1.23723	1.30328	-1.16597	1.02409	-0.307109	0.382151	-0.221529	0.0343449	0.23315	0.00415414	0.566258	1.4946	8.93264	0.574737	1
226157_at	TFDP2	47.8374	87.5808	47.441	52.571	57.3545	35.5502	5.58007	6.45254	5.56806	5.7162	5.84183	5.15179	1.8308	-1.8461	1.09099	-1.61334	0.872477	-0.88448	0.125638	-0.690049	7.69005e-07	0.00932097	0.0136669	18.2933	7.25298	4.65286	1
226191_at	GSK3B	100.631	123.8	118.688	74.7175	71.7389	55.3143	6.65294	6.95186	6.89104	6.22338	6.16468	5.78958	1.23023	-1.04306	-1.04152	-1.29693	0.298926	-0.0608266	-0.0586903	-0.375105	0.479462	7.78894e-07	0.14229	0.744824	30.9208	2.02202	1
226279_at	PRSS23	47.0658	129.952	44.6469	31.9332	52.9892	26.0637	5.55661	7.02184	5.48049	4.99698	5.72763	4.70397	2.76108	-2.91067	1.65938	-2.03307	1.46523	-1.54135	0.730641	-1.02366	3.67889e-07	1.74426e-05	0.259774	19.5285	22.0763	1.38216	1
226347_at	FUT11	193.202	336.656	222.466	162.935	266.76	149.507	7.59397	8.39513	7.79744	7.34815	8.0594	7.22407	1.74251	-1.51329	1.63721	-1.78426	0.801167	-0.59769	0.711242	-0.835325	3.50734e-06	0.00289552	0.543491	15.8511	9.70564	0.616678	1
226348_at	FUT11	103.566	190.425	114.595	91.7028	129.853	80.5121	6.69441	7.57308	6.8404	6.51889	7.02074	6.33113	1.83868	-1.66172	1.41602	-1.61284	0.878669	-0.73268	0.501841	-0.689601	1.34066e-06	0.000658604	0.343833	17.3834	13.0179	1.08899	1
226518_at	KCTD10	89.9475	129.133	95.6752	86.5362	105.795	77.0184	6.49101	7.01271	6.58007	6.43523	6.72512	6.26713	1.43565	-1.3497	1.22255	-1.37363	0.521699	-0.432638	0.289891	-0.457992	0.000418182	0.0272799	0.495488	8.9678	5.13865	0.711423	1
227013_at	LATS2	101.79	111.571	111.034	89.1257	101.365	61.3936	6.66945	6.80182	6.79486	6.47777	6.66342	5.94002	1.0961	0.995186	1.13733	-1.65107	0.132376	-0.00696208	0.185645	-0.7234	0.28043	0.0219937	0.15159	1.30074	5.55116	1.95405	1
227394_at	NCAM1	36.0498	71.3955	34.5265	28.8745	40.642	23.072	5.17192	6.15776	5.10963	4.85172	5.3449	4.52807	1.98047	-2.06785	1.40754	-1.76153	0.985844	-1.04813	0.493178	-0.81683	1.06884e-05	0.00050183	0.436647	14.1402	13.6501	0.841477	1
227762_at	ZBTB16	79.4911	120.303	67.6109	61.5565	91.0085	42.8859	6.31272	6.91052	6.07918	5.94384	6.50793	5.42243	1.51341	-1.77934	1.47846	-2.12211	0.597802	-0.831338	0.564091	-1.0855	6.41587e-08	0.000141011	0.552639	22.5873	16.7003	0.599612	1
228188_at	FOSL2	55.2228	69.8373	62.6384	49.8654	59.5341	39.3666	5.78719	6.12593	5.96898	5.63997	5.89564	5.2989	1.26465	-1.11493	1.1939	-1.5123	0.338733	-0.15695	0.255677	-0.596744	0.0545786	0.00793947	0.196799	3.0645	7.58063	1.6755	1
228788_at	YPEL1	18.6373	35.2055	19.0784	19.1824	27.0445	15.7476	4.22012	5.13773	4.25387	4.26171	4.75726	3.97706	1.88899	-1.8453	1.40986	-1.71737	0.917611	-0.883859	0.495551	-0.780201	5.22067e-08	0.067832	0.269397	22.9612	3.4676	1.34395	1
228854_at	ZBTB16	71.5264	124.466	68.9037	62.7086	98.3565	45.4104	6.1604	6.95961	6.10651	5.97059	6.61995	5.50495	1.74014	-1.80638	1.56847	-2.16595	0.799204	-0.853099	0.649358	-1.115	2.83358e-06	0.0124127	0.51495	16.1864	6.6753	0.671909	1
228904_at	HOXB3	32.9559	48.4716	35.1519	36.5932	47.4914	29.8651	5.04247	5.59907	5.13553	5.1935	5.56959	4.90039	1.4708	-1.37892	1.29782	-1.5902	0.556601	-0.463538	0.37609	-0.669205	6.86582e-05	0.71495	0.315852	11.4319	0.134741	1.17743	1
228987_at	FAM49B	84.1562	119.255	87.2892	66.9551	69.2016	58.4774	6.395	6.89791	6.44773	6.06512	6.11273	5.86981	1.41707	-1.36621	1.03355	-1.18339	0.502911	-0.450178	0.0476122	-0.242926	0.00719431	2.18226e-07	0.150688	5.39598	34.8493	1.96045	1
229121_at		53.215	90.0921	55.1333	47.9832	73.0702	51.3041	5.73376	6.49333	5.78485	5.58446	6.19121	5.681	1.69298	-1.63408	1.52283	-1.42426	0.759568	-0.708475	0.606755	-0.510208	6.3901e-05	0.159464	0.813372	11.5331	2.03304	0.207359	1
229342_at	ITGAE	48.9764	64.8966	58.7401	49.4164	45.9283	33.4907	5.61402	6.02007	5.87627	5.62692	5.52131	5.06569	1.32506	-1.10481	-1.07595	-1.37138	0.406057	-0.143797	-0.105605	-0.455624	0.199987	0.00148421	0.0288031	1.65666	11.1727	3.79084	1
229449_at	TPST2	52.0247	64.9461	46.7564	41.3656	50.1994	37.8332	5.70112	6.02117	5.54709	5.37036	5.6496	5.24158	1.24837	-1.38903	1.21355	-1.32686	0.320046	-0.474079	0.279239	-0.408018	0.00245265	0.00166587	0.966024	6.70446	10.916	0.0345891	1
230179_at	LOC285812	66.4426	135.821	70.3649	51.755	71.563	32.3605	6.05404	7.08556	6.13678	5.69363	6.16114	5.01616	2.04418	-1.93023	1.38273	-2.21143	1.03152	-0.948775	0.467515	-1.14498	1.09689e-05	1.18913e-05	0.155297	14.1013	23.1105	1.92815	1
230464_at	EDG8	147.083	401.787	161.584	143.926	268.095	137.773	7.20048	8.65029	7.33614	7.16918	8.0666	7.10615	2.73171	-2.48655	1.86273	-1.94592	1.44981	-1.31415	0.897418	-0.960453	2.3724e-08	0.0834969	0.366653	24.4171	3.10527	1.02221	1
230722_at	BNC2	23.0758	35.7949	22.4136	18.0965	23.7255	15.7745	4.52831	5.16168	4.48631	4.17764	4.56837	3.97952	1.55119	-1.59701	1.31106	-1.50404	0.633376	-0.675377	0.390733	-0.588844	0.00013091	0.000199645	0.717885	10.5334	15.8488	0.333488	1
232478_at	NR6A1	11.5848	18.0447	13.4351	9.39025	14.3978	10.6466	3.53416	4.17351	3.74794	3.23116	3.84778	3.41232	1.55763	-1.3431	1.53327	-1.35234	0.63935	-0.425571	0.616612	-0.43546	0.000155325	0.00770459	0.993367	10.2988	7.64228	0.00665549	1
232568_at	MGC24103	9.95115	20.5708	9.56546	6.97369	9.87825	6.75565	3.31486	4.36253	3.25783	2.80192	3.30426	2.75609	2.06718	-2.15053	1.4165	-1.46222	1.04766	-1.10469	0.502333	-0.548161	3.79383e-05	5.69956e-05	0.26584	12.2762	18.9759	1.3579	1
232686_at	SIGLECP3	57.5299	102.018	54.7274	52.8489	84.9115	47.4447	5.84624	6.67268	5.77419	5.7238	6.40789	5.56817	1.7733	-1.86411	1.60668	-1.7897	0.82644	-0.898488	0.684087	-0.839714	2.10175e-06	0.148712	0.913623	16.6604	2.14408	0.0904889	1
234165_at	PTGDR	28.011	82.3483	36.5916	27.1751	52.6276	29.809	4.80792	6.36367	5.19344	4.76421	5.71775	4.89768	2.93986	-2.25047	1.93661	-1.76549	1.55575	-1.17023	0.953534	-0.820071	3.64144e-08	0.0469258	0.316922	23.6211	4.12832	1.1739	1
234306_s_at	SLAMF7	47.511	69.88	37.95	46.6467	68.8808	46.2544	5.57019	6.12681	5.24603	5.5437	6.10603	5.53152	1.47082	-1.84137	1.47665	-1.48917	0.556617	-0.880781	0.562326	-0.574512	0.00017379	0.57553	0.594424	10.1455	0.317223	0.525206	1
235333_at	B4GALT6	11.2314	18.0336	11.6344	9.27147	11.2435	8.7139	3.48946	4.17261	3.54032	3.2128	3.49102	3.12332	1.60564	-1.55002	1.2127	-1.2903	0.683149	-0.63229	0.278226	-0.367705	0.003128	0.00119739	0.465657	6.4043	11.6539	0.775226	1
236191_at	CD38	26.998	35.0396	22.8145	24.4694	32.5507	19.6577	4.75478	5.13091	4.51188	4.61291	5.02462	4.29702	1.29786	-1.53584	1.33026	-1.65588	0.376131	-0.619032	0.411709	-0.727594	7.04202e-06	0.133372	0.908427	14.7729	2.3197	0.0962114	1
236717_at	LOC165186	58.7712	93.704	54.18	52.9402	75.7318	53.8083	5.87704	6.55004	5.75969	5.72629	6.24283	5.74976	1.59439	-1.7295	1.43051	-1.40744	0.673002	-0.790352	0.516535	-0.49307	4.78427e-05	0.207839	0.619581	11.9439	1.6237	0.48298	1
237542_at	PRKCQ	14.9117	28.0288	12.8436	11.9232	17.5214	11.4317	3.89837	4.80884	3.68298	3.5757	4.13104	3.51497	1.87965	-2.18231	1.46952	-1.5327	0.910467	-1.12586	0.555348	-0.616077	7.06783e-06	0.00962122	0.34607	14.7673	7.18858	1.08224	1
238194_at		32.7589	59.6756	35.2047	34.3748	50.3561	34.1921	5.03381	5.89907	5.13769	5.10328	5.65409	5.09559	1.82166	-1.6951	1.46491	-1.47274	0.865254	-0.761373	0.550815	-0.558503	1.38981e-05	0.567805	0.595931	13.7469	0.330265	0.522625	1
238452_at	FCRLM2	29.0323	44.8153	28.7479	30.5689	35.8599	31.0613	4.85959	5.48592	4.84538	4.93399	5.1643	4.95705	1.54363	-1.55891	1.17308	-1.15449	0.62633	-0.640536	0.230304	-0.207251	0.00102761	0.675022	0.189604	7.79963	0.17764	1.71509	1
238478_at	BNC2	15.4838	27.4922	15.0132	12.2427	18.2965	11.3852	3.95269	4.78095	3.90816	3.61385	4.19349	3.50909	1.77555	-1.83121	1.49447	-1.60704	0.828264	-0.872795	0.579639	-0.684403	1.56648e-05	0.00214802	0.74944	13.5688	10.3555	0.289975	1
238987_at	B4GALT1	96.1672	110.885	80.1727	71.8607	86.2879	57.3329	6.58747	6.79292	6.32504	6.16713	6.43109	5.84129	1.15304	-1.38307	1.20077	-1.50503	0.205445	-0.467878	0.263956	-0.589795	0.0155111	0.00473287	0.943497	4.49211	8.65673	0.0582248	1
239744_at	RGS3	39.3084	76.1696	51.8891	33.6565	58.2536	30.9791	5.29676	6.25114	5.69736	5.07282	5.86427	4.95322	1.93775	-1.46793	1.73082	-1.88042	0.954379	-0.553785	0.791459	-0.911051	3.82086e-07	0.000545443	0.213448	19.4642	13.4555	1.58939	1
240413_at	PYHIN1	179.805	381.894	193.062	118.51	176.626	113.035	7.49029	8.57703	7.59292	6.88886	7.46455	6.82063	2.12393	-1.97809	1.49039	-1.56257	1.08674	-0.98411	0.575693	-0.643925	6.16585e-05	6.28451e-06	0.449615	11.5836	24.8661	0.811314	1
242463_x_at	ZNF600	166.871	312.83	231.236	123.902	168.046	113.9	7.38259	8.28924	7.85322	6.95305	7.39271	6.83162	1.87468	-1.35286	1.35629	-1.47539	0.906644	-0.436014	0.439661	-0.561093	0.0615319	0.00210605	0.584627	2.93175	10.3988	0.542152	1
243124_at	LOC440352	58.3539	72.767	50.9965	60.8569	73.0256	43.4761	5.86676	6.18521	5.67233	5.92735	6.19033	5.44215	1.247	-1.4269	1.19996	-1.67967	0.318456	-0.512888	0.262982	-0.748181	0.00768721	0.726219	0.727956	5.31703	0.123847	0.319389	1
243623_at	SLC1A7	22.5555	36.9479	20.5746	22.285	34.1965	22.6436	4.49541	5.20742	4.36279	4.478	5.09578	4.50103	1.63809	-1.7958	1.53451	-1.51021	0.712017	-0.844628	0.617774	-0.594748	9.91193e-07	0.978159	0.659954	17.8755	0.000756238	0.4188	1
244798_at		39.9955	34.4469	49.4153	56.1874	42.0966	60.5164	5.32176	5.1063	5.62689	5.81217	5.39563	5.91925	-1.16108	1.43454	-1.33473	1.43756	-0.215464	0.520585	-0.416544	0.523624	0.0017019	0.00268185	0.71756	7.16035	9.87158	0.333947	1
37145_at	GNLY	2064.9	4360.16	2025.67	1590.44	2468.91	1471.79	11.0119	12.0902	10.9842	10.6352	11.2697	10.5234	2.11156	-2.15245	1.55234	-1.67748	1.07831	-1.10598	0.634442	-0.746296	1.44234e-05	0.00148457	0.516076	13.6916	11.1722	0.669671	1
39248_at	AQP3	334.821	268.457	433.291	406.935	296.758	376.379	8.38725	8.06855	8.75919	8.66865	8.21314	8.55604	-1.24721	1.61401	-1.37127	1.2683	-0.318699	0.690646	-0.45551	0.342899	0.00268102	0.552373	0.264103	6.59429	0.357384	1.36479	1
* False discovery rate controlled for at a siginicance level of 0.05 [GWI/Control* T0/T1/T2].The cutoffs values are p-value (Time) < 0.0461 (132 genes significant), and p-value (Status) <0.0287 giving 82 significant genes. P-value (Status*Time) < 0.00034965, non-significant.

## Sheet: FC summary
Probe set	Gene Symbol	FC Con T1/T0	FC Con T1/T2	FC GWI T1/T0	FC GWI T1/T2
220112_at	FLJ11795	-1.34883	1.30162	-1.24185	1.27319
203088_at	FBLN5	-1.29702	1.39429	-1.69676	1.66884
202431_s_at	MYC	-1.28512	1.76576	-1.75912	1.58783
39248_at	AQP3	-1.24721	1.61401	-1.37127	1.2683
225802_at	TOP1MT	-1.23723	1.30328	-1.16597	1.02409
244798_at		-1.16108	1.43454	-1.33473	1.43756
225262_at	FOSL2	1.08433	-1.2887	-1.15477	-1.78413
227013_at	LATS2	1.0961	0.995186	1.13733	-1.65107
238987_at	B4GALT1	1.15304	-1.38307	1.20077	-1.50503
220272_at	BNC2	1.19924	-1.38586	1.38683	-1.2466
226191_at	GSK3B	1.23023	-1.04306	-1.04152	-1.29693
204417_at	GALC	1.23123	-1.07945	1.05767	-1.33653
243124_at	LOC440352	1.247	-1.4269	1.19996	-1.67967
229449_at	TPST2	1.24837	-1.38903	1.21355	-1.32686
228188_at	FOSL2	1.26465	-1.11493	1.1939	-1.5123
209105_at	NCOA1	1.26703	-1.24034	-1.03547	-1.28976
236191_at	CD38	1.29786	-1.53584	1.33026	-1.65588
204735_at	PDE4A	1.30932	-1.51395	1.09109	-1.33409
210835_s_at	CTBP2	1.31217	-1.27676	1.46607	-1.40649
207224_s_at	SIGLEC7	1.31375	-1.19491	1.38194	-1.31088
229342_at	ITGAE	1.32506	-1.10481	-1.07595	-1.37138
201220_x_at	CTBP2	1.33829	-1.30143	1.30871	-1.26322
204007_at	FCGR3B	1.35407	-1.68417	1.14902	-1.38541
223065_s_at	STARD3NL	1.40244	-1.40967	1.08613	-1.27223
228987_at	FAM49B	1.41707	-1.36621	1.03355	-1.18339
201393_s_at	IGF2R	1.42298	-1.24416	1.24858	-1.7787
218568_at	MULK	1.42616	-1.38068	1.13574	-1.59165
226518_at	KCTD10	1.43565	-1.3497	1.22255	-1.37363
220307_at	CD244	1.45404	-1.48836	1.25782	-1.37738
228904_at	HOXB3	1.4708	-1.37892	1.29782	-1.5902
234306_s_at	SLAMF7	1.47082	-1.84137	1.47665	-1.48917
201162_at	IGFBP7	1.49274	-1.52094	1.21565	-1.1092
227762_at	ZBTB16	1.51341	-1.77934	1.47846	-2.12211
209340_at	UAP1	1.51988	-1.55189	-1.04916	-1.37199
1559067_a_at	LOC158402	1.53685	-1.46492	1.25165	-1.65149
238452_at	FCRLM2	1.54363	-1.55891	1.17308	-1.15449
230722_at	BNC2	1.55119	-1.59701	1.31106	-1.50404
232478_at	NR6A1	1.55763	-1.3431	1.53327	-1.35234
203221_at	TLE1	1.5835	-1.64251	1.27176	-1.50156
224964_s_at	GNG2	1.58517	-1.6615	1.17406	-1.46197
205883_at	ZBTB16	1.58999	-1.79724	1.56881	-1.73551
236717_at	LOC165186	1.59439	-1.7295	1.43051	-1.40744
201218_at	CTBP2	1.60283	-1.36275	1.32735	-1.57524
235333_at	B4GALT6	1.60564	-1.55002	1.2127	-1.2903
219821_s_at	GFOD1	1.60752	-1.61645	1.4702	-1.50063
211583_x_at	NCR3	1.61073	-1.68747	1.35528	-1.38947
1555486_a_at	FLJ14213	1.61993	-1.63115	1.50046	-1.5256
219521_at	B3GAT1	1.63743	-1.67689	1.36912	-1.38153
243623_at	SLC1A7	1.63809	-1.7958	1.53451	-1.51021
213069_at	HEG1	1.64189	-1.56314	1.13395	-1.47689
223464_at	OSBPL5	1.64998	-1.73521	1.59694	-1.57862
220603_s_at	MCTP2	1.6503	-1.45774	1.07245	-1.26812
203921_at	CHST2	1.65769	-1.86555	1.26593	-1.58447
223983_s_at	C19ORF12	1.6604	-1.48514	1.40742	-1.37685
207351_s_at	SH2D2A	1.66279	-1.895	1.31803	-1.44061
204811_s_at	CACNA2D2	1.66589	-1.71603	1.34791	-1.59388
218927_s_at	CHST12	1.68621	-1.59424	1.44223	-1.35734
229121_at		1.69298	-1.63408	1.52283	-1.42426
204006_s_at	FCGR3A	1.69982	-2.05611	1.05427	1.07802
201163_s_at	IGFBP7	1.7119	-1.77376	1.20525	-1.80208
1555963_x_at	B3GNT7	1.72996	-1.88348	1.17335	-1.37535
211685_s_at	NCALD	1.73305	-1.81517	1.33483	-1.57018
205821_at	KLRC4 // KLRK1	1.73937	-1.85866	1.33208	-1.42803
228854_at	ZBTB16	1.74014	-1.80638	1.56847	-2.16595
205898_at	CX3CR1	1.74082	-1.3734	1.48843	-1.30728
226347_at	FUT11	1.74251	-1.51329	1.63721	-1.78426
232686_at	SIGLECP3	1.7733	-1.86411	1.60668	-1.7897
238478_at	BNC2	1.77555	-1.83121	1.49447	-1.60704
225202_at	RHOBTB3	1.78247	-1.84688	1.35759	-1.57354
212959_s_at	GNPTAB	1.78366	-1.66409	1.42117	-1.89127
211663_x_at	PTGDS	1.78646	-1.97461	1.36803	-1.32474
200897_s_at	PALLD	1.78659	-1.65178	1.37553	-1.81666
213395_at	MLC1	1.80262	-2.06458	1.41011	-1.91073
205839_s_at	BZRAP1	1.81027	-1.93757	1.58344	-1.58035
238194_at		1.82166	-1.6951	1.46491	-1.47274
216370_s_at	TKTL1	1.8308	-1.95876	1.17419	-1.24491
226157_at	TFDP2	1.8308	-1.8461	1.09099	-1.61334
226348_at	FUT11	1.83868	-1.66172	1.41602	-1.61284
214470_at	KLRB1	1.8422	-1.64858	1.24076	-1.21038
210890_x_at	KIR2DL1	1.85504	-2.13146	1.40822	-1.44959
242463_x_at	ZNF600	1.87468	-1.35286	1.35629	-1.47539
206267_s_at	MATK	1.87799	-1.97805	1.64361	-1.48594
237542_at	PRKCQ	1.87965	-2.18231	1.46952	-1.5327
228788_at	YPEL1	1.88899	-1.8453	1.40986	-1.71737
214061_at	WDR67	1.90997	-1.59333	1.46846	-1.32996
205171_at	PTPN4	1.91436	-1.86081	1.52146	-1.49446
1557545_s_at	RNF165	1.91923	-2.06028	1.80612	-1.54807
212187_x_at	PTGDS	1.92356	-2.06751	1.63288	-1.46921
204256_at	ELOVL6	1.9376	-1.6895	1.35895	-1.30608
239744_at	RGS3	1.93775	-1.46793	1.73082	-1.88042
204529_s_at	TOX	1.95879	-2.06513	1.34735	-1.69615
227394_at	NCAM1	1.98047	-2.06785	1.40754	-1.76153
211748_x_at	PTGDS	1.99873	-2.08615	1.55891	-1.43128
211410_x_at	KIR2DL5	2.0253	-2.2197	1.5714	-1.75878
230179_at	LOC285812	2.04418	-1.93023	1.38273	-2.21143
213915_at	NKG7	2.04738	-2.30293	1.63575	-1.68807
218272_at	FLJ20699	2.05222	-2.02669	1.72649	-1.52838
210031_at	CD247	2.05851	-1.85148	1.42971	-1.52626
232568_at	MGC24103	2.06718	-2.15053	1.4165	-1.46222
37145_at	GNLY	2.11156	-2.15245	1.55234	-1.67748
211687_x_at	KIR3DL1	2.11163	-2.40506	1.55312	-1.81512
211597_s_at	HOP	2.1186	-2.1036	1.34984	-1.44804
240413_at	PYHIN1	2.12393	-1.97809	1.49039	-1.56257
204103_at	CCL4	2.13301	-2.35826	-1.28619	-1.38475
207796_x_at	KLRD1	2.14107	-2.24644	1.58687	-1.51244
205495_s_at	GNLY	2.14932	-2.24793	1.63874	-1.72855
220684_at	TBX21	2.16699	-1.92384	1.72747	-1.84971
211397_x_at	KIR2DL2 // KIR2DS5	2.20728	-2.33125	1.60568	-1.6431
213830_at	TRD@	2.21654	-2.25453	1.41262	-1.55307
1553176_at	SH2D1B	2.22025	-2.11258	1.74442	-1.62291
205291_at	IL2RB	2.23233	-2.1384	1.42654	-1.68757
202458_at	PRSS23	2.23328	-2.51094	1.47355	-1.84522
205488_at	GZMA	2.23455	-2.05022	1.42914	-1.64523
214183_s_at	TKTL1	2.23511	-1.98242	1.37206	-1.45465
210164_at	GZMB	2.24415	-2.80363	1.68711	-1.9444
211688_x_at	KIR3DL2	2.24614	-2.57324	1.54371	-1.55106
212843_at	NCAM1	2.24792	-2.51592	1.50001	-2.18625
207840_at	CD160	2.26314	-2.3596	1.5377	-1.84671
1553681_a_at	PRF1	2.27315	-2.2751	1.77852	-1.50991
210606_x_at	KLRD1	2.28217	-2.42316	1.5811	-1.55631
214617_at	PRF1	2.28776	-2.21877	1.80785	-1.81463
203562_at	FEZ1	2.29113	-2.3235	1.59269	-1.82438
223125_s_at	C1ORF21	2.29564	-2.36387	1.48632	-1.86526
219383_at	FLJ14213	2.30917	-1.96462	1.35111	-1.6921
216907_x_at	KIR3DL2	2.33709	-2.65194	1.36841	-1.75079
219304_s_at	PDGFD	2.34449	-2.65389	1.22088	-1.64242
219529_at	CLIC3	2.34688	-2.66013	1.88185	-1.69895
212070_at	GPR56	2.36804	-2.43939	1.819	-1.93549
215894_at	PTGDR	2.42528	-2.58037	2.86425	-2.33302
207795_s_at	KLRD1	2.42652	-2.57221	1.54648	-1.56375
217143_s_at	TRD@	2.46965	-2.50201	1.60979	-1.76325
223836_at	KSP37	2.486	-2.7303	1.63343	-1.76214
218638_s_at	SPON2	2.51659	-2.75125	1.92653	-2.08546
207314_x_at	KIR3DL2	2.54383	-2.70479	1.69765	-2.09039
1553177_at	SH2D1B	2.54762	-2.49765	1.62434	-2.30915
216191_s_at	TRA@	2.59427	-2.57314	1.43644	-1.63103
220646_s_at	KLRF1	2.61347	-2.56419	1.7689	-1.95544
230464_at	EDG8	2.73171	-2.48655	1.86273	-1.94592
226279_at	PRSS23	2.76108	-2.91067	1.65938	-2.03307
234165_at	PTGDR	2.93986	-2.25047	1.93661	-1.76549
209160_at	AKR1C3	3.64296	-3.18251	1.88496	-2.08783
