# Supplementary material for: Impaired immune function in Gulf War Illness
Source: BMC Med Genomics. 2009 Mar 5;2:12. doi: 10.1186/1755-8794-2-12 (PMC2657162; doi:10.1186/1755-8794-2-12)
Supplement: Additional file 5 — Comparison of fold changes in time series data determined by qPCR or gene expression signals for GWI cases and controls. A graphic representation of these data appears in additional file 6. na – data not available because of technical difficulties. [file 1755-8794-2-12-S5.xls]

## Sheet: qPCR data
	Gene Symbol	Gene Name	GenBank Accession	Microarray (Fold change)				qPCR (Fold change)
				T1/T0		T2/T1		T1/T0		T2/T1
				Con	GWI	Con	GWI	Con	GWI	Con	GWI
	KLRD1	Killer cell lectin-like receptor subfamily D member 1	NM_007334	2.74	1.79	0.42	0.64	3.25	2.6	0.23	0.34
	KLRC4	Killer cell lectin-like receptor subfamily C member 4	U96845	2.01	1.06	0.56	1.05	2.79	2.84	0.55	0.59
	GZMB	Granzyme B	J03189	2.46	1.86	0.37	0.55	3.48	2.47	0.19	0.4
	PRF1	Perforin 1	NM_005041	2.01	2.6	0.83	0.5	3.01	2.54	0.27	0.43
	FASLG	Fas ligand (TNF superfamily, member 6)	D38122	1.78	1.6	0.62	0.59	4.45	1.42	0.3	0.02
	PIK3CA	Phosphoinositide-3-kinase, catalytic α polypeptide	NM_006218	1.12	1.02	0.94	1.08	1.36	na	1.3	0.78
	NCAM1	Neural cell adhesion molecule 1	M22094	1.72	1.55	0.48	0.53	3.63	na	0.47	1.14
	MYC	vMyc myelocytomatosis viral oncogene homolog	NM_02467	0.79	0.56	1.71	1.58	0.86	0.73	1.37	1.19
	ZBTB16	Zinc finger and BTB domian containing 16	NM_006006	1.65	1.72	0.58	0.71	1.65	16.43	0.11	0.29
	PTGDR	Prostagandin D2 receptor	U31099	2.41	2.4	0.41	0.47	5.31	2.59	0.36	0.54
	KLRK1	Killer cell lectin-like receptor subfamily K member 1	NM_007360	1.32	1.98	0.71	0.49	1.74	1.34	0.45	0.83
